# Supplementary material for: 40S ribosome profiling reveals distinct roles for Tma20/Tma22 (MCT-1/DENR) and Tma64 (eIF2D) in 40S subunit recycling
Source: Nat Commun. 2021 May 20;12:2976. doi: 10.1038/s41467-021-23223-8 (PMC8137927; doi:10.1038/s41467-021-23223-8)
Supplement: Supplementary file 3 — Supplementary Data 1 [file 41467_2021_23223_MOESM3_ESM.xlsx]

## Sheet: 40S_pvals_codon-1.csv
codon	N	DY184Ffx_DY182Ffx_pauseratio	p-value	DY185Ffx_DY182Ffx_pauseratio	p-value	DY186Ffx_DY182Ffx_pauseratio	p-value	DY187Ffx_DY182Ffx_pauseratio	p-value	DY188Ffx_DY182Ffx_pauseratio	p-value		Average pause ratios by penultimate codon identity
CCG	0	0	0	0	0	0	0	0	0	0	0		Average ratio of stop codon peak reads for mutant vs WT was computed for each codon.
TGC	1	1.81732	0.028635	0.685539	0.002895	2.05657	0.07886	2.58165	0.08505	0.532907	0.139785		Bootstrap hypothesis testing was used.
CCC	2	16.3559	0.68394	9.59754	0.283265	11.8253	0.624825	12.3919	0.629185	1.59872	0.99528		A distribution of a subsampled mean pause ratios was determined (20,000 random replacements) using the occurrence (N) for each penultimate codon.
CGC	2	20.2556	0.98623	10.1688	0.32815	7.96922	0.26138	11.1011	0.5043	1.68754	0.887285		The p-value gives the probability that the average ratio for a particular codon differs from the full distribution of pause ratios (confidence interval where the mean falls on the bootstrap distribution of means).
GGG	2	10.7336	0.2532	14.7391	0.713225	10.5399	0.49832	14.5863	0.819875	0.666134	0.054095		p-values of 0 indicate <10E-5, are two-sided, and do not adjusted for multiple comparison.
CGG	4	12.2499	0.154	15.8816	0.63063	13.7362	0.63196	15.1672	0.69635	1.77192	0.88156
GTC	4	12.0776	0.143	10.8544	0.17015	10.8827	0.30177	11.3162	0.29063	1.4655	0.677295
GCG	4	4.70852	0.00079	2.43055	3e-05	4.22999	0.00297	2.83982	0.00017	2.5192	0.26762
CGA	7	12.3102	0.0521	8.29176	0.0078	7.57749	0.01272	6.7	0.00362	1.20539	0.154725
CTT	8	10.0237	0.00578	11.2828	0.05671	10.0044	0.06847	13.1019	0.25789	1.9873	0.61127
ACC	9	22.0146	0.91315	16.7228	0.50159	16.5528	0.8446	18.1518	0.91323	1.68325	0.86997
CCT	9	11.089	0.0097	9.77297	0.01191	8.28861	0.01031	7.21124	0.00178	1.64358	0.78855
CTG	9	4.21865	0	4.74678	2e-05	3.43499	0	2.50333	0	1.37183	0.28764
GGA	9	10.4559	0.00488	11.8065	0.05929	10.7589	0.09026	9.58557	0.02501	1.77142	0.96024
CAC	10	11.1648	0.00611	8.29121	0.0013	6.40067	0.00039	7.24296	0.00115	1.16563	0.0568
TGT	10	11.6024	0.00935	7.60244	0.00037	8.17672	0.0062	6.75337	0.00042	2.65237	0.08444
CTC	11	26.0793	0.57462	23.9108	0.49381	18.439	0.84778	21.3729	0.63157	1.90555	0.72752		Sample name	Description
GCC	11	14.8909	0.08372	11.4795	0.02786	8.85657	0.00905	9.15668	0.00782	1.68607	0.84038		DY182Ffx	WT
TCC	11	18.6432	0.41043	16.6676	0.43886	8.6885	0.00745	10.1484	0.02147	2.09933	0.43642		DY184Ffx	tma20∆tma64∆
TAT	12	42.8846	0.00521	32.11	0.04701	20.0803	0.58578	23.3792	0.39388	1.98212	0.59198		DY185Ffx	tma22∆tma64∆
GGC	12	20.1529	0.59225	15.333	0.24424	16.0988	0.70767	18.7852	0.97812	1.6617	0.76703		DY186Ffx	tma20∆
TCG	12	13.3759	0.02283	14.25	0.14452	9.61899	0.01553	9.75458	0.01048	2.05202	0.48787		DY187Ffx	tma22∆
ATC	14	28.7203	0.28819	29.4337	0.08659	24.1236	0.16512	24.8918	0.24518	1.78009	0.98594		DY188Ffx	tma64∆
CCA	17	16.3117	0.08099	14.8645	0.11776	12.9489	0.12575	13.3864	0.0972	1.24763	0.03432
TGG	17	4.42584	0	3.92879	0	4.60992	0	4.95338	0	1.50839	0.33453
ACG	18	23.7493	0.87228	21.7113	0.75489	20.3199	0.49707	21.4469	0.57452	1.64508	0.63265
AGC	19	25.5366	0.57434	24.5937	0.32798	15.3578	0.44769	16.6116	0.4854	2.719	0.01515
ACA	20	17.9799	0.16647	15.6261	0.14812	11.775	0.03204	11.0284	0.00575	1.48835	0.25201
TAC	22	9.68907	0	7.45801	0	5.55962	0	6.37016	0	1.71987	0.79858
ACT	24	19.4287	0.28991	16.9671	0.26104	14.7449	0.26653	17.2702	0.55904	1.66654	0.62611
AGA	25	15.9283	0.02206	15.9425	0.13071	14.0351	0.15528	14.8475	0.14725	1.61392	0.47055
CAT	26	29.4957	0.12098	27.4715	0.06984	22.3361	0.1775	21.9956	0.4333	1.99792	0.46261
CTA	26	32.0132	0.03663	28.301	0.04342	22.8738	0.13382	25.8356	0.09228	1.67471	0.63069
CAG	26	18.2147	0.13056	16.9439	0.23304	16.2146	0.55753	15.1778	0.17183	1.76793	0.92021
AGG	27	21.3507	0.59803	19.8285	0.82066	17.3863	0.86162	22.341	0.37556	2.08402	0.29767
GGT	27	26.0386	0.44805	20.9911	0.89212	21.6468	0.23812	23.2366	0.26998	1.60677	0.42826
GAC	28	13.7987	0.00093	11.6393	0.00054	12.5363	0.0286	14.2194	0.07059	1.54646	0.27415
GTG	28	21.1325	0.5468	21.7957	0.70821	18.6083	0.80415	22.3704	0.36578	1.48302	0.15995
TCT	30	16.2769	0.01802	15.0315	0.03955	9.84973	0.00023	10.6028	0.00024	2.85992	0.00058
ATA	31	23.2105	0.99344	20.0885	0.87127	18.4126	0.85267	20.2661	0.74609	1.69879	0.66827
TTC	31	18.2568	0.10158	14.8282	0.0294	13.8915	0.09758	14.866	0.10354	1.55784	0.26943
TCA	32	16.1603	0.01243	18.1208	0.38231	9.94964	0.00011	10.4743	7e-05	2.33628	0.04939
GTA	36	25.3922	0.50254	23.0468	0.41385	21.9414	0.15135	21.9288	0.38935	1.75813	0.8506
GCA	37	27.9772	0.15731	25.1187	0.14231	21.0738	0.24623	22.0864	0.35618	2.07473	0.24589
CAA	38	10.7277	0	8.59898	0	6.57001	0	7.6894	0	1.7067	0.65505
CGT	39	26.7252	0.27088	22.9662	0.41064	18.7344	0.7493	22.7268	0.2542	1.51336	0.13052
AGT	46	19.6099	0.15204	19.5147	0.64163	12.6849	0.00564	15.2116	0.06726	2.80263	5e-05
GTT	46	28.2913	0.09661	24.502	0.15579	24.1835	0.0163	24.1701	0.09444	1.73681	0.72835
TTT	51	17.3566	0.00952	16.2362	0.03881	16.1645	0.36942	15.0479	0.04245	1.55907	0.14967
TTA	59	19.646	0.10748	18.4724	0.29539	10.6735	2e-05	11.8027	3e-05	1.47495	0.03047
AAG	62	31.1318	0.0041	27.7078	0.00488	26.4925	0.00029	30.0926	0.00018	1.95964	0.38905
ATT	62	36.3554	1e-05	32.1146	2e-05	33.7501	0	33.9655	1e-05	1.88898	0.63137
AAT	66	33.2504	0.00021	28.4931	0.00123	23.7227	0.00756	25.9677	0.00941	1.68221	0.42748
TTG	67	38.3768	0	34.4622	0	35.3402	0	38.9481	0	1.88433	0.64154
GAT	71	23.6248	0.89629	20.6719	0.98524	19.6309	0.39349	21.146	0.41901	1.74156	0.66588
AAC	73	28.8528	0.02269	23.5358	0.18169	17.704	0.85724	18.102	0.50748	1.86476	0.72251
GAG	73	18.0052	0.00658	16.9833	0.04242	16.439	0.35566	17.3422	0.27915	1.9025	0.55365
GCT	76	17.23	0.00139	15.3159	0.00146	12.9191	0.00064	15.0142	0.01179	1.75236	0.70703
ATG	82	22.0834	0.53828	20.5035	0.912	19.7815	0.31882	23.2076	0.07287	1.67122	0.32992
GAA	89	20.8143	0.18161	16.9867	0.02461	14.6753	0.02302	15.091	0.00724	1.71291	0.47997
AAA	205	29.6228	1e-05	25.9033	4e-05	21.6645	0.00182	22.9728	0.00952	1.89396	0.40249
