# Supplementary material for: 40S ribosome profiling reveals distinct roles for Tma20/Tma22 (MCT-1/DENR) and Tma64 (eIF2D) in 40S subunit recycling
Source: Nat Commun. 2021 May 20;12:2976. doi: 10.1038/s41467-021-23223-8 (PMC8137927; doi:10.1038/s41467-021-23223-8)
Supplement: Supplementary file 5 — Source Data [file 41467_2021_23223_MOESM5_ESM.xlsx]

## Sheet: Figure 1a
Figure 1a Proportion of 40S footprints that mapped to different mRNA regions from WT and rpl11b∆ strains.
		WT_raw_counts	WT_%	rpl11b∆_raw counts	rpl11b∆_%
	UTR5	550977	8.87119	507495	5.97212
	start	3669539	59.0826	6683543	78.6509
	ORF	1691641	27.2368	1064525	12.5272
	stop	152998	2.46339	136975	1.6119
	UTR3	145705	2.34597	105192	1.23788
		6210860	100	8497730	100

## Sheet: Figure 1b
Figure 1b Histograms of footprint lengths that were mapped to each of the different mRNA regions.
	Readlength_nt	WT_5'UTR_raw_counts	WT_start_raw_counts	WT_ORF_raw_counts	WT_stop_raw_counts	WT_3'UTR3_raw_counts	rpl11b∆_5'UTR_raw_counts	rpl11b∆_start_raw_counts	rpl11b∆_ORF_raw_counts	rpl11b∆_stop_raw_counts	rpl11b∆_3'UTR_raw_counts
	17	24691	32979	106130	4330	11569	21246	61476	74284	3207	8025
	18	25262	37761	104761	4735	11294	22021	73773	69769	3556	7814
	19	23733	45541	97497	4951	10085	21613	99532	62736	3781	6885
	20	22470	55803	90375	4956	9189	20414	131005	55862	4213	6379
	21	21791	66272	91786	5950	9040	20616	157389	53938	5081	6277
	22	21258	70957	84697	5901	8190	19998	164207	48434	4894	5589
	23	20571	70624	75471	5391	7163	18683	156943	42566	4480	5018
	24	18388	70655	67427	5128	6228	17014	148775	37176	4007	4294
	25	16715	72550	59760	4536	5409	16125	153674	32578	3772	3695
	26	15883	75564	53460	4461	4762	14941	152187	29077	3647	3210
	27	15092	81124	47874	4284	4124	14389	158965	25769	3773	2795
	28	14016	106162	46199	4896	3905	13971	220455	26154	4783	2845
	29	13458	157201	49497	6524	4052	13982	339341	29972	6854	3403
	30	12865	187387	52877	8149	3951	14003	427055	34246	8639	3473
	31	11897	199566	53224	8460	3762	13257	471371	36584	9435	3420
	32	13603	202043	50832	8195	3376	14907	476985	36036	9264	3102
	33	12014	179163	46978	7399	2767	12825	430019	33637	8337	2738
	34	10577	157854	41454	6605	2414	11056	367721	30281	7235	2243
	35	9750	141686	35371	5675	2112	10157	318807	25772	6077	1859
	36	9387	126341	29832	4868	1776	9630	265422	22008	5259	1560
	37	8713	118175	25243	4061	1590	8754	221030	17740	4176	1290
	38	8408	114245	21213	3258	1439	7677	187264	14637	3156	1108
	39	8010	112060	17863	2793	1256	7400	164328	12295	2570	976
	40	7901	102267	15977	2390	1126	7209	137590	10133	2009	803
	41	7678	92851	13323	1892	1015	6658	117066	8495	1533	719
	42	7487	86801	11751	1751	895	6337	102330	7105	1331	598
	43	7452	76336	10269	1449	859	6112	87208	6155	1002	525
	44	7312	66995	9244	1305	738	5977	71368	5296	813	444
	45	7015	63470	8195	1078	698	5623	66385	4545	652	406
	46	7042	56353	7362	1003	616	5485	57223	4133	558	349
	47	6536	51821	6441	859	548	5320	51659	3665	460	331
	48	6209	47797	5914	725	516	4779	46763	3355	407	283
	49	5737	42178	5379	651	511	4614	41857	2944	353	280
	50	5143	39826	4854	642	436	4205	39868	2576	278	211
	51	4898	38433	4339	535	392	3836	37668	2406	268	214
	52	4612	37617	3945	532	381	3824	38367	2250	256	192
	53	4234	32459	3706	418	383	3689	35412	2058	230	213
	54	4260	28313	3498	450	361	3743	31956	2000	215	207
	55	4058	26894	3379	384	338	3728	29940	2052	198	183
	56	4234	26070	3062	399	315	3895	29468	1948	185	195
	57	4173	25840	2878	411	281	3925	29610	1761	180	141
	58	4149	24568	2677	404	304	3710	27506	1759	179	163
	59	4020	22002	2763	335	257	3843	24319	1687	145	134
	60	3999	20592	2549	328	262	3693	22589	1675	145	120
	61	3874	17621	2413	306	227	3492	19731	1562	133	114
	62	3726	16944	2292	320	212	3255	18325	1458	157	95
	63	3665	16112	2213	311	187	3215	17832	1372	105	94
	64	3577	16002	2053	297	209	3149	17275	1288	74	76
	65	3486	14333	1871	257	181	3074	15125	1283	81	79
	66	3415	10125	1769	262	150	2940	10441	1117	84	80
	67	3141	8415	1612	246	150	2772	8536	1086	76	62
	68	2855	7981	1572	187	146	2521	8128	986	75	64
	69	2658	7980	1403	217	120	2284	7675	906	83	64
	70	2385	5521	1236	173	112	2034	5116	736	59	41
	71	2083	4716	1084	170	93	1737	4221	660	53	40
	72	1915	4304	912	152	76	1524	4010	562	47	51
	73	2290	2986	838	129	64	1673	2817	450	38	33
	74	1811	2532	687	135	70	1273	2056	435	24	22
	75	1318	2192	614	98	57	962	1780	311	25	28
	76	1108	1748	552	82	50	752	1365	279	25	22
	77	1020	1600	468	78	43	663	1077	228	20	10
	78	925	1404	412	65	31	514	851	207	18	11
	79	708	1112	351	59	26	445	655	167	15	5
	80	640	1018	312	69	25	369	529	128	14	4

## Sheet: Figure 1c left
Footprint length	15	16	17	18	19	20	21	22	23	24	25	26	27	28	29	30	31	32	33	34	35	36	37	38	39	40	41	42	43	44	45	46	47	48	49	50	51	52	53	54	55	56	57	58	59	60	61	62	63
	WT average value (rep2)
	0.000465205	0.00139562	0.00186082	0.00265832	0.00192728	0.00172791	0.00202697	0.0014953	0.00176113	0.00139562	0.00182759	0.0014953	0.00116301	0.00159499	0.00129593	0.00159499	0.00139562	0.00159499	0.00129593	0.00142884	0.00199374	0.00129593	0.00109656	0.00116301	0.000863953	0.00119624	0.00139562	0.00176113	0.00119624	0.0012627	0.00132916	0.00166145	0.00142884	0.00186082	0.00156176	0.00132916	0.00112978	0.00109656	0.000764266	0.00129593	0.00146207	0.0014953	0.00146207	0.00152853	0.00156176	0.00136239	0.00119624	0.00132916	0.0014953
	0.000531663	0.00122947	0.00222634	0.00239248	0.00315675	0.00196051	0.00206019	0.00222634	0.0014953	0.00166145	0.00162822	0.00199374	0.00129593	0.0014953	0.00212665	0.00255863	0.00262509	0.00259186	0.00196051	0.00225957	0.00209342	0.00182759	0.00172791	0.00179436	0.00142884	0.00219311	0.00146207	0.00156176	0.00202697	0.00269154	0.00159499	0.0022928	0.00215988	0.00156176	0.00122947	0.00215988	0.00192728	0.00279123	0.00186082	0.00232603	0.00222634	0.00176113	0.00169468	0.00146207	0.00109656	0.0012627	0.0012627	0.00146207	0.00162822
	0.00063135	0.00136239	0.00219311	0.00225957	0.0022928	0.00212665	0.00242571	0.00199374	0.00202697	0.00172791	0.00189405	0.00182759	0.00186082	0.00166145	0.00225957	0.0014953	0.00232603	0.00189405	0.00156176	0.00109656	0.0012627	0.00192728	0.00169468	0.00166145	0.00182759	0.00172791	0.00152853	0.00169468	0.00209342	0.00152853	0.00192728	0.00152853	0.00202697	0.00189405	0.00176113	0.00122947	0.00202697	0.00182759	0.00202697	0.00172791	0.00146207	0.0014953	0.00186082	0.00176113	0.00132916	0.00106333	0.00162822	0.00176113	0.00176113
	0.000398747	0.00152853	0.00249217	0.00222634	0.00206019	0.00299061	0.00196051	0.00212665	0.00225957	0.00182759	0.00202697	0.00166145	0.00176113	0.00162822	0.00259186	0.00262509	0.00186082	0.00182759	0.00166145	0.00122947	0.00199374	0.00179436	0.00202697	0.00172791	0.00172791	0.00159499	0.00176113	0.00235926	0.00189405	0.00176113	0.00235926	0.00232603	0.00232603	0.00186082	0.00116301	0.00172791	0.0014953	0.00206019	0.00206019	0.00159499	0.00176113	0.00196051	0.00176113	0.00166145	0.00196051	0.00179436	0.00192728	0.00192728	0.00186082
	0.000498434	0.000963639	0.00209342	0.00272477	0.00285769	0.00222634	0.00239248	0.00225957	0.00209342	0.00179436	0.0012627	0.00225957	0.00162822	0.00199374	0.00169468	0.00219311	0.00225957	0.00225957	0.00166145	0.00206019	0.00169468	0.00172791	0.00172791	0.00192728	0.00182759	0.00169468	0.00242571	0.00212665	0.00169468	0.00232603	0.00219311	0.00209342	0.00146207	0.00159499	0.00182759	0.00202697	0.00186082	0.00212665	0.00196051	0.00206019	0.00162822	0.00146207	0.00169468	0.0012627	0.00169468	0.00169468	0.00159499	0.00166145	0.00142884
	0.000598121	0.00176113	0.00262509	0.00232603	0.00202697	0.00249217	0.0025254	0.00189405	0.00186082	0.00222634	0.00206019	0.00202697	0.00172791	0.0022928	0.00142884	0.00169468	0.00212665	0.00219311	0.00225957	0.00166145	0.00166145	0.00169468	0.00206019	0.00169468	0.00152853	0.00219311	0.00169468	0.00202697	0.00182759	0.00189405	0.00192728	0.00192728	0.00219311	0.00242571	0.00189405	0.00146207	0.00172791	0.00172791	0.00156176	0.00182759	0.00156176	0.00166145	0.00152853	0.00152853	0.00159499	0.0025254	0.00206019	0.00189405	0.00222634
	0.000498434	0.00232603	0.00282446	0.00338935	0.00348904	0.00232603	0.00219311	0.00219311	0.00239248	0.00269154	0.00272477	0.00206019	0.00176113	0.00206019	0.00199374	0.00182759	0.00196051	0.0012627	0.00146207	0.00202697	0.00219311	0.00142884	0.00172791	0.00182759	0.00192728	0.00225957	0.00172791	0.0022928	0.00186082	0.00245894	0.00192728	0.00192728	0.00262509	0.00212665	0.00245894	0.00259186	0.00186082	0.00186082	0.00152853	0.00146207	0.00152853	0.00166145	0.00222634	0.00202697	0.00232603	0.00189405	0.00206019	0.00146207	0.00162822
	0.000664579	0.00162822	0.00318998	0.00235926	0.00212665	0.00245894	0.00309029	0.00222634	0.00235926	0.00245894	0.00318998	0.00255863	0.00262509	0.00279123	0.00196051	0.00169468	0.00225957	0.00172791	0.00179436	0.002758	0.00176113	0.00179436	0.00212665	0.00162822	0.00169468	0.00182759	0.00196051	0.00166145	0.0022928	0.00225957	0.00232603	0.00235926	0.00269154	0.00282446	0.00215988	0.00199374	0.00136239	0.00179436	0.00152853	0.00176113	0.00179436	0.00202697	0.00235926	0.00166145	0.00179436	0.00222634	0.00186082	0.00162822	0.00196051
	0.000830724	0.00189405	0.0025254	0.00332289	0.00289092	0.00192728	0.00265832	0.00249217	0.00292415	0.00332289	0.00265832	0.00202697	0.00225957	0.0022928	0.00209342	0.00212665	0.00212665	0.00196051	0.00235926	0.00189405	0.00225957	0.00212665	0.00232603	0.00222634	0.00172791	0.00209342	0.00206019	0.00209342	0.00209342	0.00196051	0.00235926	0.00235926	0.00279123	0.00219311	0.0025254	0.00239248	0.00186082	0.00176113	0.00146207	0.00156176	0.00192728	0.00156176	0.00162822	0.00172791	0.00186082	0.00166145	0.00159499	0.00192728	0.00186082
	0.000697808	0.00199374	0.00332289	0.00295738	0.00242571	0.0022928	0.00225957	0.00262509	0.00289092	0.00242571	0.00212665	0.00232603	0.00282446	0.0022928	0.00259186	0.00215988	0.00245894	0.00269154	0.00232603	0.00206019	0.00176113	0.00209342	0.00239248	0.0022928	0.00192728	0.00212665	0.00172791	0.00206019	0.00189405	0.00245894	0.00272477	0.00309029	0.00206019	0.00235926	0.00219311	0.00239248	0.00196051	0.00199374	0.00152853	0.00242571	0.00196051	0.00269154	0.00235926	0.00206019	0.00189405	0.00166145	0.00219311	0.00235926	0.00209342
	0.000963639	0.00179436	0.00285769	0.00249217	0.0022928	0.00249217	0.00249217	0.00222634	0.00265832	0.00215988	0.00305706	0.0025254	0.00206019	0.00192728	0.00272477	0.0025254	0.00232603	0.00192728	0.00162822	0.00202697	0.00192728	0.00116301	0.00172791	0.00215988	0.00169468	0.00169468	0.00156176	0.00206019	0.00239248	0.00249217	0.00272477	0.00235926	0.00235926	0.00186082	0.00172791	0.00156176	0.00225957	0.00169468	0.00156176	0.00239248	0.00235926	0.00189405	0.00215988	0.00166145	0.00169468	0.00212665	0.00242571	0.00196051	0.00212665
	0.00112978	0.00219311	0.00289092	0.00302383	0.00265832	0.00292415	0.002758	0.00332289	0.00289092	0.00235926	0.00196051	0.00212665	0.00206019	0.00206019	0.00242571	0.002758	0.00202697	0.00232603	0.00192728	0.00169468	0.00215988	0.00172791	0.00206019	0.00172791	0.00202697	0.00259186	0.00189405	0.0022928	0.00232603	0.00309029	0.00272477	0.0025254	0.002758	0.00219311	0.00159499	0.00239248	0.00189405	0.00215988	0.00202697	0.0025254	0.00176113	0.00262509	0.00219311	0.00186082	0.00265832	0.00289092	0.00265832	0.00249217	0.0025254
	0.000697808	0.00206019	0.00225957	0.00265832	0.00418685	0.00338935	0.00262509	0.00279123	0.00259186	0.00239248	0.00206019	0.00249217	0.00249217	0.00189405	0.0022928	0.00249217	0.00209342	0.00245894	0.00242571	0.00212665	0.00186082	0.00176113	0.00166145	0.00166145	0.0025254	0.00219311	0.00176113	0.00215988	0.00209342	0.00242571	0.00285769	0.00209342	0.00255863	0.00235926	0.00255863	0.00299061	0.00206019	0.0022928	0.00232603	0.00225957	0.00176113	0.00179436	0.000731037	0.00182759	0.00259186	0.00215988	0.00159499	0.00209342	0.00309029
	0.000897182	0.00159499	0.00332289	0.00465205	0.0037881	0.00312352	0.00265832	0.00335612	0.00292415	0.002758	0.00259186	0.00242571	0.00249217	0.00299061	0.00202697	0.00225957	0.0022928	0.00239248	0.00232603	0.00235926	0.00206019	0.00196051	0.0022928	0.00225957	0.00206019	0.00232603	0.00245894	0.00299061	0.00272477	0.00285769	0.00242571	0.00272477	0.00239248	0.00242571	0.0025254	0.00255863	0.00265832	0.00338935	0.00262509	0.00245894	0.00152853	0.00179436	0.00239248	0.00239248	0.00245894	0.00259186	0.00265832	0.00312352	0.00282446
	0.000731037	0.00182759	0.00471851	0.0042533	0.00272477	0.00292415	0.00315675	0.00289092	0.00206019	0.00242571	0.00196051	0.00235926	0.00239248	0.00232603	0.00255863	0.00242571	0.00269154	0.00259186	0.00222634	0.00265832	0.00212665	0.00255863	0.0025254	0.00202697	0.00212665	0.00235926	0.00289092	0.00262509	0.00225957	0.00239248	0.00269154	0.0025254	0.00219311	0.0025254	0.00245894	0.00295738	0.00259186	0.00219311	0.00189405	0.00199374	0.00152853	0.00169468	0.00242571	0.00295738	0.00245894	0.00272477	0.00225957	0.00279123	0.00262509
	0.000830724	0.00302383	0.00511726	0.00388779	0.00292415	0.002758	0.00265832	0.00249217	0.00279123	0.0025254	0.0025254	0.00338935	0.00186082	0.00159499	0.00189405	0.00249217	0.00289092	0.00269154	0.00222634	0.00199374	0.00232603	0.00295738	0.00225957	0.0022928	0.00255863	0.00245894	0.002758	0.00299061	0.00202697	0.00282446	0.00279123	0.00325644	0.00338935	0.00299061	0.00312352	0.00368841	0.00265832	0.00235926	0.00156176	0.00242571	0.00172791	0.002758	0.00206019	0.00215988	0.00269154	0.00239248	0.00265832	0.00262509	0.00325644
	0.00169468	0.00312352	0.00352227	0.00418685	0.00375487	0.00338935	0.00262509	0.00395424	0.00289092	0.00269154	0.00342258	0.00225957	0.00215988	0.00215988	0.00289092	0.00242571	0.00235926	0.00292415	0.00299061	0.00332289	0.00328967	0.00292415	0.00368841	0.00315675	0.00328967	0.00365518	0.00279123	0.00305706	0.00348904	0.00305706	0.0035555	0.00285769	0.00345581	0.00358873	0.00385456	0.00302383	0.00299061	0.00242571	0.00196051	0.00295738	0.00295738	0.00245894	0.00189405	0.00282446	0.00295738	0.00352227	0.00395424	0.00392102	0.00259186
	0.000797495	0.00192728	0.00305706	0.00368841	0.00269154	0.00305706	0.00338935	0.00272477	0.00245894	0.00212665	0.00265832	0.00196051	0.00345581	0.00292415	0.00292415	0.00255863	0.00272477	0.00239248	0.00262509	0.00262509	0.00242571	0.00235926	0.00259186	0.00235926	0.00295738	0.00269154	0.00305706	0.0022928	0.00282446	0.00239248	0.00272477	0.0035555	0.00285769	0.00265832	0.0022928	0.00245894	0.00199374	0.00189405	0.0022928	0.00272477	0.00242571	0.00225957	0.00245894	0.00215988	0.00255863	0.00222634	0.00245894	0.00272477	0.00245894
	0.000697808	0.00249217	0.00880567	0.00641319	0.00501757	0.00451914	0.00328967	0.00365518	0.00388779	0.00365518	0.0022928	0.00302383	0.00342258	0.00232603	0.00415362	0.00438622	0.00328967	0.00315675	0.00305706	0.00272477	0.00269154	0.00309029	0.00285769	0.0037881	0.00265832	0.00345581	0.00265832	0.00309029	0.00395424	0.00372164	0.0073436	0.00309029	0.00279123	0.00332289	0.00272477	0.00239248	0.00172791	0.00239248	0.002758	0.00352227	0.00192728	0.0022928	0.00312352	0.00598121	0.00541632	0.00312352	0.00418685	0.00408716	0.00302383
	0.000664579	0.00235926	0.00395424	0.002758	0.00342258	0.00289092	0.00279123	0.00332289	0.00322321	0.00299061	0.00262509	0.00282446	0.00245894	0.00292415	0.00259186	0.00259186	0.00269154	0.00262509	0.00206019	0.00239248	0.00242571	0.00279123	0.00272477	0.0025254	0.00269154	0.00309029	0.00259186	0.00315675	0.00292415	0.00388779	0.00322321	0.00299061	0.00309029	0.00262509	0.00285769	0.00239248	0.00242571	0.00282446	0.00299061	0.00269154	0.00219311	0.002758	0.002758	0.00352227	0.00312352	0.00328967	0.00259186	0.00295738	0.00332289
	0.000797495	0.00172791	0.00325644	0.00342258	0.00382133	0.00265832	0.00372164	0.00368841	0.00395424	0.00338935	0.00352227	0.0025254	0.00295738	0.00292415	0.002758	0.00332289	0.00292415	0.00285769	0.00302383	0.00289092	0.00289092	0.00285769	0.00279123	0.00282446	0.00285769	0.00225957	0.0037881	0.00348904	0.00431976	0.00335612	0.00315675	0.00392102	0.00305706	0.00292415	0.00285769	0.00249217	0.00322321	0.00285769	0.0025254	0.00239248	0.00302383	0.0035555	0.00325644	0.00415362	0.00428653	0.00345581	0.00245894	0.00292415	0.00318998
	0.000731037	0.00222634	0.00368841	0.00392102	0.00289092	0.00302383	0.00318998	0.00285769	0.00262509	0.00322321	0.00289092	0.00292415	0.00249217	0.0025254	0.00282446	0.00305706	0.00285769	0.002758	0.00235926	0.00259186	0.00249217	0.00259186	0.00225957	0.00249217	0.00262509	0.00225957	0.00265832	0.00269154	0.0035555	0.00305706	0.00289092	0.00282446	0.002758	0.00309029	0.00309029	0.00279123	0.00318998	0.00282446	0.00285769	0.00232603	0.00295738	0.00322321	0.00269154	0.00299061	0.00259186	0.00242571	0.00295738	0.00292415	0.00272477
	0.000897182	0.00209342	0.00375487	0.00338935	0.00335612	0.00362196	0.00362196	0.00328967	0.00328967	0.00285769	0.00285769	0.00289092	0.0025254	0.00242571	0.00309029	0.00302383	0.00265832	0.00348904	0.0037881	0.00312352	0.00285769	0.00242571	0.00289092	0.00199374	0.00272477	0.002758	0.00289092	0.00305706	0.00289092	0.00325644	0.00295738	0.00322321	0.0040207	0.00312352	0.00338935	0.00302383	0.00312352	0.00282446	0.00239248	0.00279123	0.00289092	0.00315675	0.00292415	0.00295738	0.00265832	0.00325644	0.0022928	0.00289092	0.00315675
	0.00116301	0.00242571	0.00342258	0.0042533	0.00302383	0.00285769	0.00345581	0.00348904	0.00302383	0.00372164	0.00335612	0.00305706	0.00299061	0.00318998	0.00289092	0.00412039	0.00362196	0.00415362	0.00332289	0.00295738	0.00325644	0.00285769	0.00295738	0.00318998	0.00312352	0.00315675	0.00295738	0.00412039	0.00385456	0.00338935	0.00289092	0.00372164	0.00332289	0.00451914	0.00498434	0.00385456	0.00292415	0.00352227	0.00299061	0.00295738	0.00299061	0.00265832	0.00255863	0.00325644	0.00299061	0.00315675	0.00299061	0.0025254	0.00285769
	0.000863953	0.00302383	0.00441945	0.0037881	0.00408716	0.00358873	0.00412039	0.00398747	0.00422008	0.00412039	0.00242571	0.00382133	0.00395424	0.0035555	0.00382133	0.00392102	0.00451914	0.0040207	0.00365518	0.00269154	0.00285769	0.00315675	0.00365518	0.00415362	0.0037881	0.00428653	0.0048182	0.00541632	0.00435299	0.0040207	0.00408716	0.00412039	0.00551601	0.00525017	0.00398747	0.00358873	0.00322321	0.00345581	0.00328967	0.00282446	0.00282446	0.00322321	0.00322321	0.00345581	0.00345581	0.00328967	0.0035555	0.00325644	0.00262509
	0.00146207	0.00219311	0.00295738	0.0037881	0.00368841	0.00422008	0.00388779	0.00441945	0.00428653	0.0035555	0.00382133	0.00309029	0.00309029	0.00315675	0.00362196	0.00431976	0.00415362	0.0035555	0.00405393	0.00272477	0.00305706	0.00305706	0.00365518	0.00315675	0.00368841	0.00428653	0.00345581	0.00488466	0.00315675	0.00309029	0.00385456	0.00455237	0.00405393	0.00322321	0.00328967	0.00342258	0.00352227	0.0042533	0.00385456	0.00315675	0.00305706	0.00342258	0.00345581	0.0035555	0.00332289	0.00358873	0.00259186	0.00272477	0.00232603
	0.0014953	0.00269154	0.00382133	0.00415362	0.00395424	0.00385456	0.00471851	0.00468528	0.00358873	0.00335612	0.00312352	0.00262509	0.00318998	0.00368841	0.00488466	0.0037881	0.00295738	0.00318998	0.002758	0.00358873	0.00368841	0.00342258	0.00305706	0.00325644	0.00328967	0.00362196	0.00395424	0.00325644	0.00375487	0.00455237	0.00491788	0.00415362	0.0037881	0.00435299	0.00398747	0.00382133	0.00348904	0.00295738	0.00422008	0.00295738	0.00295738	0.00322321	0.0040207	0.00315675	0.00345581	0.00358873	0.00372164	0.00255863	0.002758
	0.00109656	0.00262509	0.00385456	0.00428653	0.00428653	0.00435299	0.00395424	0.00422008	0.00418685	0.00345581	0.00322321	0.00292415	0.00332289	0.00375487	0.00352227	0.00392102	0.00398747	0.00305706	0.0040207	0.00398747	0.00368841	0.0037881	0.00415362	0.00398747	0.00455237	0.00408716	0.00358873	0.00365518	0.00395424	0.00458559	0.00375487	0.00415362	0.00418685	0.00382133	0.00352227	0.00345581	0.00375487	0.00299061	0.00342258	0.00272477	0.00279123	0.00235926	0.00342258	0.00328967	0.00299061	0.00318998	0.00289092	0.00285769	0.00249217
	0.000797495	0.00272477	0.00415362	0.00461882	0.00405393	0.00352227	0.00312352	0.00451914	0.00358873	0.00309029	0.00332289	0.00428653	0.00362196	0.00362196	0.00295738	0.00358873	0.00325644	0.00435299	0.00392102	0.00431976	0.00348904	0.00368841	0.00362196	0.00422008	0.00438622	0.00345581	0.00328967	0.00435299	0.00501757	0.00455237	0.00388779	0.00451914	0.00541632	0.0042533	0.00441945	0.0035555	0.00382133	0.0037881	0.00239248	0.00312352	0.00415362	0.00328967	0.00345581	0.00295738	0.00302383	0.00328967	0.00279123	0.00255863	0.00295738
	0.00142884	0.00232603	0.00415362	0.00431976	0.00392102	0.00362196	0.00415362	0.00428653	0.00395424	0.00365518	0.00395424	0.00342258	0.00435299	0.00338935	0.00392102	0.00358873	0.00328967	0.00362196	0.00372164	0.0037881	0.00368841	0.00375487	0.00322321	0.00388779	0.0035555	0.00398747	0.00382133	0.00475174	0.00431976	0.00415362	0.00385456	0.00451914	0.00422008	0.00441945	0.00398747	0.00365518	0.00375487	0.00192728	0.00289092	0.00269154	0.00295738	0.00262509	0.00232603	0.00352227	0.0035555	0.00335612	0.00338935	0.00418685	0.00312352
	0.00109656	0.00289092	0.00392102	0.00415362	0.00368841	0.00385456	0.00388779	0.00299061	0.00345581	0.00438622	0.00385456	0.00385456	0.00408716	0.00282446	0.00415362	0.00342258	0.00475174	0.00345581	0.00368841	0.00295738	0.00415362	0.00541632	0.00365518	0.00312352	0.00305706	0.00342258	0.00405393	0.00435299	0.00445268	0.00508403	0.00591475	0.0052834	0.00428653	0.00485143	0.00412039	0.00362196	0.0037881	0.00318998	0.00385456	0.00345581	0.00398747	0.00352227	0.00358873	0.00302383	0.00285769	0.00309029	0.00279123	0.00279123	0.00219311
	0.000897182	0.0035555	0.00445268	0.00418685	0.00445268	0.00422008	0.00405393	0.00358873	0.00335612	0.00385456	0.00375487	0.00418685	0.00398747	0.00478497	0.00448591	0.00342258	0.00398747	0.00415362	0.00455237	0.00372164	0.00375487	0.00448591	0.0035555	0.00338935	0.00365518	0.00418685	0.00478497	0.00408716	0.00435299	0.00488466	0.00475174	0.0040207	0.00531663	0.00468528	0.00584829	0.00368841	0.00312352	0.00408716	0.00335612	0.00345581	0.00302383	0.00318998	0.00305706	0.00245894	0.00292415	0.00382133	0.00342258	0.00289092	0.00458559
	0.0014953	0.00365518	0.00578184	0.00604767	0.0052834	0.00415362	0.00412039	0.00491788	0.00431976	0.00362196	0.00362196	0.00388779	0.00415362	0.00375487	0.00428653	0.00418685	0.00405393	0.00455237	0.00438622	0.00415362	0.00405393	0.00388779	0.00348904	0.00392102	0.00428653	0.00435299	0.0052834	0.00538309	0.00461882	0.00428653	0.00564892	0.00574861	0.00455237	0.00548278	0.00358873	0.00338935	0.00408716	0.00392102	0.00325644	0.00322321	0.00325644	0.0035555	0.00358873	0.00345581	0.00305706	0.00362196	0.00292415	0.00312352	0.00352227
	0.00116301	0.00372164	0.00564892	0.00554923	0.00395424	0.00485143	0.00564892	0.00534986	0.00501757	0.00491788	0.00435299	0.00521694	0.00422008	0.0042533	0.00508403	0.00385456	0.0040207	0.0050508	0.00395424	0.00518372	0.0052834	0.00475174	0.00405393	0.00461882	0.00488466	0.0042533	0.00455237	0.00584829	0.00604767	0.00578184	0.00721068	0.00541632	0.00628027	0.00544955	0.0050508	0.00451914	0.00601444	0.00385456	0.00398747	0.00382133	0.00299061	0.00302383	0.00338935	0.0035555	0.00299061	0.00332289	0.00352227	0.00388779	0.00322321
	0.00129593	0.00309029	0.00428653	0.00498434	0.00435299	0.00455237	0.00451914	0.00385456	0.00405393	0.00451914	0.0040207	0.00305706	0.00448591	0.00332289	0.00372164	0.00435299	0.00418685	0.00382133	0.00418685	0.00398747	0.0035555	0.0040207	0.00405393	0.00398747	0.0037881	0.00412039	0.00415362	0.0048182	0.00544955	0.00478497	0.00485143	0.00478497	0.00422008	0.00441945	0.00408716	0.00465205	0.00415362	0.00352227	0.00325644	0.00338935	0.00312352	0.00285769	0.00338935	0.00305706	0.00325644	0.00338935	0.00315675	0.00302383	0.00309029
	0.00136239	0.00511726	0.00554923	0.00571538	0.00634673	0.00554923	0.00561569	0.00495111	0.00461882	0.00451914	0.00451914	0.00448591	0.00468528	0.0050508	0.00515049	0.00511726	0.00561569	0.00541632	0.00422008	0.00451914	0.00428653	0.00451914	0.00501757	0.00461882	0.00438622	0.00578184	0.0052834	0.00568215	0.00531663	0.00518372	0.00495111	0.00488466	0.0050508	0.00548278	0.0052834	0.00478497	0.00491788	0.0037881	0.00368841	0.00255863	0.00315675	0.00435299	0.00335612	0.00328967	0.00358873	0.00368841	0.00422008	0.00328967	0.00272477
	0.0012627	0.00358873	0.00534986	0.00574861	0.0048182	0.00475174	0.00461882	0.00495111	0.00451914	0.00438622	0.00388779	0.0048182	0.00445268	0.00491788	0.00541632	0.00538309	0.00618058	0.00644642	0.00488466	0.00448591	0.00431976	0.00475174	0.00468528	0.00485143	0.00591475	0.0063135	0.00548278	0.00604767	0.00498434	0.00478497	0.00475174	0.00515049	0.00511726	0.00594798	0.00681193	0.0048182	0.00385456	0.00368841	0.00328967	0.00318998	0.00368841	0.00415362	0.00325644	0.0040207	0.00418685	0.0048182	0.00405393	0.00318998	0.00335612
	0.00116301	0.00358873	0.00794172	0.00657933	0.00541632	0.00491788	0.00531663	0.00475174	0.00498434	0.00475174	0.00511726	0.00488466	0.0040207	0.0050508	0.00525017	0.00588152	0.00554923	0.00485143	0.00485143	0.00445268	0.0050508	0.00501757	0.00468528	0.00518372	0.00568215	0.00604767	0.00584829	0.00422008	0.00518372	0.0050508	0.00515049	0.0060809	0.00704454	0.00707777	0.00618058	0.00594798	0.00418685	0.0035555	0.00362196	0.00435299	0.00302383	0.00302383	0.0037881	0.00335612	0.00448591	0.0042533	0.0037881	0.00338935	0.00322321
	0.00182759	0.00558246	0.00508403	0.00564892	0.00515049	0.00521694	0.0052834	0.00521694	0.00525017	0.00614735	0.00508403	0.00521694	0.00518372	0.00441945	0.0060809	0.00455237	0.00594798	0.00531663	0.00548278	0.00548278	0.00495111	0.00534986	0.0060809	0.00614735	0.00621381	0.00591475	0.00534986	0.00628027	0.00611413	0.00637996	0.00727714	0.00737683	0.00684516	0.00797495	0.00554923	0.0040207	0.00412039	0.00418685	0.00415362	0.00428653	0.00342258	0.00368841	0.00392102	0.00488466	0.00395424	0.00318998	0.0040207	0.00398747	0.00222634
	0.00162822	0.0048182	0.00538309	0.00581507	0.00571538	0.00554923	0.00548278	0.00634673	0.00554923	0.00558246	0.00508403	0.00518372	0.00571538	0.0060809	0.00621381	0.00435299	0.00475174	0.0050508	0.00548278	0.00704454	0.00724391	0.00727714	0.00694485	0.00614735	0.00624704	0.00574861	0.00551601	0.00534986	0.00624704	0.00774234	0.00800818	0.00714422	0.00787526	0.00774234	0.0052834	0.00412039	0.00448591	0.00495111	0.0040207	0.00338935	0.00365518	0.00412039	0.00525017	0.00471851	0.00348904	0.00571538	0.00372164	0.00282446	0.00152853
	0.00142884	0.00362196	0.00531663	0.00511726	0.00491788	0.00468528	0.00468528	0.00491788	0.0048182	0.00345581	0.00405393	0.00534986	0.0050508	0.00495111	0.00458559	0.00478497	0.00525017	0.0052834	0.00521694	0.00544955	0.00525017	0.00674548	0.00581507	0.00478497	0.0050508	0.00584829	0.00418685	0.00468528	0.00621381	0.00574861	0.00674548	0.00647964	0.0050508	0.00438622	0.00415362	0.00395424	0.00465205	0.00372164	0.00368841	0.00392102	0.00372164	0.00372164	0.00382133	0.00345581	0.00398747	0.00352227	0.00232603	0.00109656	0.00192728
	0.0042533	0.00707777	0.009869	0.00950348	0.00694485	0.00561569	0.00618058	0.00614735	0.00644642	0.00614735	0.00621381	0.00634673	0.00525017	0.00515049	0.00461882	0.00554923	0.00538309	0.00694485	0.00588152	0.00594798	0.00534986	0.00594798	0.00707777	0.00554923	0.00548278	0.00531663	0.00591475	0.00601444	0.00844015	0.00657933	0.00694485	0.00704454	0.00521694	0.00461882	0.00461882	0.00598121	0.00435299	0.00342258	0.00309029	0.00418685	0.00461882	0.00451914	0.00385456	0.00458559	0.0040207	0.00262509	0.00172791	0.00265832	0.00544955
	0.00189405	0.00441945	0.00614735	0.00674548	0.00544955	0.00641319	0.00571538	0.00558246	0.00501757	0.00591475	0.00564892	0.00521694	0.00525017	0.00581507	0.00624704	0.0065461	0.00664579	0.00604767	0.0060809	0.00701131	0.00561569	0.00591475	0.00445268	0.00591475	0.00571538	0.00551601	0.00594798	0.00711099	0.00571538	0.00618058	0.00588152	0.00581507	0.00491788	0.00541632	0.00515049	0.00372164	0.00435299	0.00422008	0.00309029	0.00451914	0.0042533	0.00312352	0.00468528	0.00395424	0.00299061	0.00132916	0.00259186	0.00548278	0.00471851
	0.00279123	0.00561569	0.00657933	0.00731037	0.0065461	0.00561569	0.0063135	0.00681193	0.00827401	0.0073436	0.00571538	0.00588152	0.00651287	0.00691162	0.00817432	0.00784203	0.00647964	0.00760943	0.00727714	0.0060809	0.00717745	0.00641319	0.00707777	0.00601444	0.00661256	0.00661256	0.00794172	0.00760943	0.00820755	0.0086063	0.00571538	0.00568215	0.00774234	0.0073436	0.00591475	0.00578184	0.00618058	0.00564892	0.00661256	0.00525017	0.00342258	0.00471851	0.00461882	0.00232603	0.00152853	0.00295738	0.0067787	0.00438622	0.00920442
	0.00169468	0.00412039	0.0065461	0.00558246	0.00604767	0.00598121	0.00717745	0.00657933	0.00548278	0.00578184	0.00471851	0.00558246	0.00538309	0.00714422	0.0063135	0.0065461	0.00644642	0.00667902	0.00538309	0.0063135	0.00657933	0.00634673	0.00525017	0.00491788	0.00548278	0.00697808	0.00588152	0.00671225	0.00637996	0.00511726	0.00518372	0.00571538	0.00651287	0.00554923	0.00498434	0.00428653	0.0040207	0.00501757	0.00408716	0.00328967	0.00338935	0.00412039	0.00222634	0.00129593	0.00309029	0.00538309	0.00534986	0.00863953	0.0042533
	0.00156176	0.00491788	0.00641319	0.00681193	0.00727714	0.00568215	0.00674548	0.00724391	0.00558246	0.00618058	0.00574861	0.0065461	0.00651287	0.00647964	0.00621381	0.00774234	0.0065461	0.00667902	0.00687839	0.00588152	0.00614735	0.0063135	0.00515049	0.00691162	0.00731037	0.00634673	0.00548278	0.00564892	0.00588152	0.00618058	0.00588152	0.00614735	0.00601444	0.00531663	0.0050508	0.00388779	0.00544955	0.00511726	0.00348904	0.0037881	0.00418685	0.00189405	0.00142884	0.00299061	0.00574861	0.00518372	0.00900504	0.00551601	0.00405393
	0.0022928	0.0050508	0.00618058	0.00744328	0.00747651	0.00764266	0.00817432	0.00794172	0.00694485	0.00657933	0.00764266	0.00814109	0.00817432	0.00810786	0.00800818	0.00814109	0.00707777	0.00674548	0.00857307	0.00691162	0.00604767	0.00664579	0.00691162	0.00704454	0.00717745	0.00684516	0.00681193	0.00727714	0.00747651	0.0060809	0.00747651	0.00727714	0.0067787	0.0075762	0.00657933	0.00687839	0.00647964	0.00372164	0.00455237	0.00471851	0.00212665	0.00093041	0.00272477	0.00594798	0.00578184	0.0101016	0.00561569	0.00498434	0.00405393
	0.00199374	0.00362196	0.00701131	0.00657933	0.00754297	0.00681193	0.00674548	0.0067787	0.00604767	0.00651287	0.00714422	0.00671225	0.00790849	0.00711099	0.00584829	0.00674548	0.00701131	0.00598121	0.00714422	0.0065461	0.00651287	0.00661256	0.00568215	0.00657933	0.00651287	0.00707777	0.00568215	0.00541632	0.00637996	0.00764266	0.00661256	0.00581507	0.00594798	0.00614735	0.00601444	0.00541632	0.00392102	0.00468528	0.00468528	0.00199374	0.00139562	0.00259186	0.00637996	0.00498434	0.0101016	0.0063135	0.00521694	0.00445268	0.00445268
	0.00136239	0.00478497	0.0065461	0.00850661	0.0073436	0.00744328	0.00674548	0.00611413	0.00863953	0.00777557	0.00877244	0.0078088	0.00784203	0.00817432	0.00820755	0.00807463	0.00873921	0.00760943	0.00641319	0.00601444	0.00671225	0.0073436	0.00704454	0.00651287	0.00618058	0.00674548	0.00628027	0.00614735	0.00764266	0.00568215	0.00634673	0.00774234	0.00671225	0.0073436	0.00644642	0.00451914	0.00538309	0.00438622	0.00192728	0.00146207	0.00255863	0.00554923	0.0052834	0.00910473	0.00578184	0.00518372	0.00448591	0.00431976	0.00468528
	0.00162822	0.00491788	0.00794172	0.00790849	0.00817432	0.00697808	0.00784203	0.00824078	0.00657933	0.00787526	0.00810786	0.00741005	0.00687839	0.00691162	0.00704454	0.00840692	0.00754297	0.00637996	0.00754297	0.0065461	0.00618058	0.00657933	0.0073436	0.0065461	0.00521694	0.00594798	0.00621381	0.00651287	0.00588152	0.00548278	0.00574861	0.0078088	0.00717745	0.00647964	0.00448591	0.00451914	0.00415362	0.00215988	0.00156176	0.00328967	0.00568215	0.00438622	0.00834047	0.0052834	0.00518372	0.0040207	0.00395424	0.00415362	0.00418685
	0.00189405	0.00641319	0.00953671	0.0105336	0.00840692	0.00863953	0.00927088	0.00937056	0.00913796	0.00893859	0.00844015	0.00966962	0.00790849	0.00953671	0.00937056	0.00910473	0.00714422	0.00863953	0.00844015	0.00744328	0.00671225	0.00701131	0.00707777	0.0073436	0.00561569	0.00694485	0.00774234	0.00584829	0.0060809	0.00741005	0.00704454	0.00760943	0.00764266	0.00568215	0.00568215	0.00554923	0.00206019	0.00189405	0.00332289	0.0063135	0.00604767	0.00867276	0.00561569	0.00475174	0.00435299	0.00498434	0.00475174	0.00465205	0.00558246
	0.00222634	0.00561569	0.00810786	0.00790849	0.00820755	0.00857307	0.00940379	0.00827401	0.00983577	0.00910473	0.00950348	0.00830724	0.00960317	0.00953671	0.0108326	0.0073436	0.00807463	0.00750974	0.00817432	0.00767589	0.0067787	0.00814109	0.00661256	0.00614735	0.00637996	0.00741005	0.00624704	0.0078088	0.00867276	0.00701131	0.00933733	0.00897182	0.00618058	0.00641319	0.00551601	0.00335612	0.00212665	0.00415362	0.00824078	0.00674548	0.00920442	0.00661256	0.00518372	0.00415362	0.0050508	0.0063135	0.0037881	0.00435299	0.00538309
	0.002758	0.00598121	0.00857307	0.0088389	0.00943702	0.00863953	0.00937056	0.00960317	0.00887213	0.0109323	0.0105668	0.00973608	0.00993545	0.0107329	0.00804141	0.00887213	0.00927088	0.00847338	0.00800818	0.00747651	0.0078088	0.00614735	0.00637996	0.00717745	0.00797495	0.00671225	0.00814109	0.00800818	0.00707777	0.00827401	0.00970285	0.00664579	0.00790849	0.00647964	0.00342258	0.00289092	0.00358873	0.00804141	0.00847338	0.011763	0.00561569	0.00624704	0.00525017	0.00491788	0.00976931	0.00574861	0.00637996	0.00827401	0.00568215
	0.00219311	0.00564892	0.00814109	0.0106665	0.00983577	0.00893859	0.0090715	0.0109323	0.0106997	0.0103674	0.0086063	0.00956994	0.00834047	0.00840692	0.00893859	0.00893859	0.00837369	0.00804141	0.00661256	0.00760943	0.00731037	0.00578184	0.0065461	0.0073436	0.00671225	0.00704454	0.00727714	0.00760943	0.00890536	0.00797495	0.00544955	0.00774234	0.0060809	0.00358873	0.00245894	0.00358873	0.00760943	0.0060809	0.00890536	0.00441945	0.00594798	0.00405393	0.00598121	0.00518372	0.00491788	0.00438622	0.00408716	0.00415362	0.00521694
	0.00262509	0.00534986	0.0172458	0.0155179	0.0174452	0.011763	0.0151524	0.0112314	0.0149198	0.0144546	0.0110652	0.0113975	0.0120289	0.00857307	0.011032	0.0134577	0.00917119	0.00807463	0.00807463	0.00784203	0.00697808	0.00800818	0.00807463	0.00754297	0.00754297	0.00950348	0.00893859	0.00877244	0.00777557	0.00521694	0.00790849	0.00830724	0.00405393	0.00342258	0.0048182	0.00953671	0.00737683	0.00917119	0.00624704	0.00624704	0.00388779	0.00488466	0.00518372	0.00448591	0.00541632	0.00548278	0.0037881	0.00458559	0.00511726
	0.00299061	0.00897181	0.013059	0.0152521	0.0122283	0.013059	0.0137568	0.015385	0.0147869	0.0125605	0.0111982	0.0104007	0.0104007	0.0111317	0.0122615	0.00923765	0.00810786	0.00764266	0.00671225	0.00687839	0.00717745	0.00810786	0.00651287	0.00664579	0.00744328	0.00790849	0.00873921	0.00787526	0.00558246	0.0067787	0.00674548	0.00352227	0.00282446	0.00564892	0.00897182	0.00711099	0.0115637	0.00574861	0.00618058	0.00348904	0.00485143	0.00554923	0.00571538	0.00448591	0.00515049	0.00478497	0.00478497	0.00498434	0.00525017
	0.00245894	0.00704454	0.0137236	0.0129925	0.0156841	0.0143549	0.0158502	0.0151192	0.0159831	0.0128928	0.0117963	0.0157837	0.0157505	0.0180433	0.0105668	0.0120621	0.0104339	0.0105336	0.0100019	0.0104007	0.0143881	0.00947025	0.0100019	0.00903827	0.0112646	0.0132916	0.0109323	0.00667902	0.0106	0.0111982	0.0048182	0.00348904	0.00910473	0.0189405	0.0155844	0.0152189	0.0115969	0.0102013	0.00531663	0.00684516	0.00611413	0.00701131	0.00551601	0.00697808	0.00594798	0.00568215	0.00963639	0.00621381	0.0118295
	0.00255863	0.00844015	0.0140558	0.0177443	0.0179769	0.0193392	0.0186082	0.0187744	0.0177443	0.0150527	0.0173787	0.0171461	0.02017	0.0113311	0.0136571	0.0125605	0.0117298	0.0118627	0.0115304	0.015817	0.00880567	0.0100019	0.0110652	0.0137568	0.0154515	0.0107994	0.00701131	0.0120289	0.011464	0.00491788	0.00564892	0.0122615	0.0209342	0.0195054	0.0182427	0.0161493	0.0140226	0.00657933	0.00770912	0.00651287	0.00694485	0.00687839	0.00694485	0.00578184	0.00741005	0.0104671	0.0073436	0.0140891	0.0169135
	0.0048182	0.0139894	0.0180433	0.0190402	0.0183424	0.0185085	0.0159499	0.0195386	0.015385	0.0157505	0.0150859	0.0185418	0.0141555	0.0125938	0.0117298	0.0118627	0.0106333	0.011763	0.0127599	0.00903827	0.0106665	0.0108326	0.0110985	0.0132583	0.0113311	0.00754297	0.0101348	0.00956994	0.00451914	0.00515049	0.0101016	0.0174784	0.0152521	0.0180101	0.0130257	0.0112646	0.00770912	0.0078088	0.00794172	0.0065461	0.00621381	0.0075762	0.00584829	0.00794172	0.00897182	0.00764266	0.0149198	0.0155179	0.0163486
	0.00332289	0.00996868	0.0155844	0.0172791	0.0164483	0.0157173	0.0175117	0.0136903	0.0157837	0.0132251	0.0132916	0.0106665	0.0119624	0.00877244	0.00747651	0.00850661	0.00966962	0.0106997	0.00834047	0.00966962	0.00747651	0.00913796	0.00960317	0.0093041	0.00594798	0.00824078	0.00830724	0.00488466	0.00395424	0.00797495	0.0142552	0.0109988	0.0155511	0.0108659	0.00877244	0.00767589	0.00674548	0.00701131	0.00667902	0.0060809	0.00717745	0.00531663	0.0067787	0.00704454	0.0086063	0.0151524	0.0166145	0.0172791	0.0200038
	0.00362196	0.0100684	0.0167806	0.0196383	0.0180765	0.0180101	0.0153518	0.0157837	0.0157173	0.0180765	0.0122283	0.0120621	0.0106	0.0108991	0.0101016	0.0108659	0.0115637	0.00913796	0.0107662	0.0105003	0.0107662	0.011464	0.0102345	0.0078088	0.00923765	0.00853984	0.00392102	0.00541632	0.00747651	0.0132916	0.0120289	0.0174452	0.0119957	0.0109323	0.00837369	0.00684516	0.00844015	0.00724391	0.0065461	0.00717745	0.00558246	0.00770912	0.00707777	0.0109323	0.0165812	0.0178439	0.0192396	0.0211668	0.0201035
	0.00438622	0.010301	0.0194389	0.0219643	0.0228947	0.0181098	0.0184753	0.0251211	0.0373493	0.0188408	0.0168471	0.0185418	0.0168803	0.0146207	0.0172458	0.0150859	0.0122947	0.0205687	0.0176446	0.0125273	0.0137568	0.019007	0.0142552	0.0121286	0.0128596	0.00687839	0.0107329	0.0152853	0.0199706	0.0283111	0.0414033	0.0205355	0.018575	0.0195054	0.0161825	0.0303048	0.0177775	0.0142884	0.0187079	0.0183091	0.0187079	0.0166809	0.0294408	0.0322653	0.028444	0.0305042	0.0332622	0.0444936	0.0865614
	0.00441945	0.0125273	0.0206352	0.0227286	0.0189405	0.0185085	0.0216985	0.0250879	0.0189405	0.0186747	0.0157505	0.0113975	0.0110985	0.0119957	0.016116	0.0136571	0.0144214	0.0122615	0.0138565	0.0142552	0.012627	0.00900504	0.0090715	0.0115637	0.00548278	0.00647964	0.0103342	0.0166145	0.0145875	0.02017	0.0147204	0.0136239	0.0109656	0.0120289	0.013491	0.0101681	0.00873921	0.00963639	0.00797495	0.0102677	0.0101348	0.0156508	0.026417	0.0332289	0.0403399	0.04137	0.0334948	0.0458227	0.059513
	0.00485143	0.0116634	0.0244565	0.0184088	0.018143	0.0212998	0.0215988	0.0152521	0.0161493	0.0154515	0.0127267	0.0120953	0.0143549	0.0138897	0.0116966	0.0120621	0.0124609	0.0126935	0.0146207	0.011032	0.00747651	0.0103342	0.00830724	0.00478497	0.00664579	0.00973608	0.0147537	0.0141223	0.0160496	0.0132583	0.0134245	0.0115637	0.0124941	0.0114972	0.0115969	0.00850661	0.00893859	0.00717745	0.00933733	0.00976931	0.013059	0.0255198	0.0365851	0.0384459	0.0391105	0.0347242	0.0417356	0.0552597	0.0479826
	0.00441945	0.0116301	0.0163486	0.0203029	0.0204026	0.0212998	0.0170132	0.0167806	0.0144214	0.0125938	0.0122615	0.0116634	0.0155844	0.0133913	0.0138565	0.0130257	0.0152853	0.0164483	0.013358	0.00844015	0.00996868	0.0113975	0.00515049	0.00647964	0.00900504	0.0147204	0.0143881	0.0174452	0.0139229	0.0123612	0.0122615	0.0116966	0.014654	0.0132583	0.00996868	0.0101348	0.00834047	0.00960317	0.0136571	0.0157505	0.0301719	0.0433305	0.0418685	0.0422008	0.0425995	0.053266	0.0697808	0.0545619	0.0381801
	0.00448591	0.0104339	0.0175781	0.0216985	0.0200371	0.0174784	0.0182427	0.0157837	0.013491	0.0119957	0.0129925	0.0169135	0.0126602	0.0127267	0.0125273	0.0144878	0.015385	0.014654	0.010301	0.0119292	0.0114972	0.00618058	0.00750974	0.0105336	0.0149198	0.0136903	0.0178772	0.013491	0.0158502	0.0146207	0.0131254	0.0163154	0.0140226	0.0122283	0.0111982	0.00940379	0.0119292	0.0140226	0.019007	0.0348904	0.0419017	0.0470854	0.0481487	0.0450585	0.0610083	0.0875915	0.0693156	0.047318	0.0343587
	0.0037881	0.0128264	0.0234596	0.0268822	0.0176778	0.02017	0.0197712	0.0166809	0.0163154	0.0179104	0.016249	0.0137568	0.0176778	0.0152189	0.0149863	0.0202697	0.0169135	0.0109988	0.012195	0.0121286	0.00634673	0.00863953	0.0119624	0.0163819	0.014654	0.0206684	0.0163819	0.0183756	0.0166477	0.0158502	0.0176113	0.0180101	0.0163819	0.0164151	0.0143549	0.0157837	0.0200038	0.0270151	0.0454904	0.0548278	0.0587488	0.0605099	0.0565889	0.0822749	0.103309	0.0954668	0.0541632	0.044128	0.0460885
	0.00418685	0.0160164	0.0263173	0.0218979	0.0226289	0.0231938	0.0174784	0.0165812	0.0207016	0.0243236	0.0163154	0.0197712	0.0185085	0.0186747	0.0208345	0.0194389	0.0111317	0.0149198	0.0155844	0.00760943	0.00920442	0.0123612	0.0171129	0.0170465	0.0212665	0.0168803	0.0211336	0.0172126	0.0155511	0.0191066	0.0195054	0.0175117	0.0162822	0.0164816	0.0209675	0.0259518	0.0306039	0.0534654	0.0748648	0.0843018	0.0746987	0.0742999	0.0863288	0.101016	0.0826736	0.065461	0.0517042	0.047318	0.0302051
	0.00701131	0.0180765	0.0195718	0.0247556	0.0261844	0.0234929	0.0223299	0.0268158	0.028876	0.0191066	0.0172791	0.0182759	0.0207681	0.0207349	0.020901	0.0148201	0.0156508	0.0151856	0.00887213	0.0108659	0.0152853	0.0196715	0.0187079	0.0263838	0.0221969	0.0222966	0.0185085	0.0196383	0.0229612	0.0233267	0.0219311	0.0200703	0.0219643	0.0326973	0.0340264	0.0456566	0.0800818	0.0881564	0.0959652	0.07533	0.0695482	0.108758	0.128895	0.121784	0.0792178	0.0542296	0.0532328	0.0510064	0.0218646
	0.00641319	0.0139562	0.0265499	0.0297731	0.0229944	0.0235261	0.0239248	0.0293744	0.025985	0.0263838	0.024091	0.0203693	0.0247888	0.0246559	0.0153185	0.0179769	0.0173123	0.00976931	0.0148201	0.0181762	0.0233267	0.0221637	0.029175	0.0236922	0.0281449	0.0237255	0.0255198	0.0283443	0.0303713	0.0230609	0.0235926	0.0237919	0.0329963	0.0412704	0.0577519	0.0903163	0.119491	0.201899	0.103575	0.0810786	0.127699	0.145476	0.128596	0.111583	0.0648629	0.0722065	0.0479826	0.0246226	0.0240245
	0.00455237	0.0149198	0.0249549	0.0189737	0.020469	0.0197048	0.0210007	0.0182427	0.0208678	0.0172126	0.0165148	0.0195718	0.0199041	0.0120953	0.0138565	0.0153185	0.00721068	0.010301	0.0141223	0.0186747	0.0186082	0.0262176	0.0195718	0.0224295	0.0176778	0.0176446	0.0220308	0.0233267	0.0195386	0.0194057	0.0222634	0.0298396	0.0365851	0.0486804	0.0803144	0.0991552	0.157173	0.0902498	0.0665243	0.0983909	0.122249	0.10929	0.0825075	0.0500096	0.0529337	0.0446265	0.0189073	0.0175117	0.0138565
	0.00611413	0.0147204	0.0247888	0.0234264	0.0227618	0.0322653	0.0193392	0.0228283	0.0212333	0.0214327	0.0289092	0.0227951	0.0132251	0.017412	0.0171461	0.00890536	0.0115969	0.016249	0.0244233	0.0241907	0.026849	0.0214991	0.0258521	0.0215988	0.0212998	0.024822	0.0246891	0.0212998	0.021632	0.022064	0.0336277	0.049777	0.0630685	0.104538	0.122382	0.125439	0.101813	0.0912135	0.119724	0.146473	0.119059	0.0712096	0.0556585	0.0596127	0.0583168	0.0230609	0.0214991	0.0192063	0.00657933
	0.00491788	0.00966962	0.0140891	0.0170797	0.0211668	0.0166145	0.0170465	0.0172458	0.0163819	0.0189737	0.0158502	0.0103674	0.0129593	0.0127599	0.00697808	0.00956994	0.0120621	0.0177775	0.0181762	0.0223631	0.0163819	0.0170465	0.0156176	0.0163486	0.0201035	0.0162822	0.0152521	0.0174452	0.0170797	0.0259186	0.0295073	0.0423669	0.0745658	0.0975934	0.0829727	0.0767921	0.0694153	0.100219	0.107662	0.0840692	0.0591143	0.0429318	0.044128	0.028876	0.0140891	0.0120953	0.00890536	0.00568215	0.00588152
	0.00385456	0.00927088	0.0196051	0.025686	0.0228615	0.0202697	0.0217317	0.0226289	0.0236258	0.020469	0.0137236	0.0146872	0.0166477	0.00867276	0.0104339	0.0141888	0.0195386	0.0188408	0.0276797	0.0188408	0.020469	0.0187744	0.0153185	0.0201367	0.0198377	0.0169468	0.0173455	0.0223299	0.0315343	0.0369174	0.0603105	0.0986567	0.114773	0.111383	0.0955665	0.0800153	0.135209	0.135641	0.125705	0.0692159	0.0443606	0.0456566	0.0417688	0.0195054	0.015385	0.0136239	0.00657933	0.00750974	0.00468528
	0.00375487	0.00980254	0.0165812	0.0171794	0.0148201	0.0144214	0.0171794	0.0196051	0.0183091	0.0113975	0.0127931	0.0135574	0.00604767	0.00870598	0.0127267	0.016116	0.0160828	0.0225625	0.0144546	0.0163486	0.0150859	0.0138565	0.016548	0.0150859	0.015385	0.0139894	0.0162157	0.0247556	0.0282114	0.0425331	0.0678535	0.0843683	0.0912799	0.080115	0.0660924	0.0896517	0.105668	0.0865946	0.063567	0.0388779	0.0332289	0.0283111	0.0162157	0.0121286	0.00913796	0.00515049	0.00458559	0.00328967	0.00206019
	0.00368841	0.0141888	0.0171461	0.0173123	0.0152853	0.0176113	0.0241907	0.0187079	0.0116966	0.0140226	0.0154182	0.00810786	0.00983577	0.0148201	0.0192063	0.0176446	0.0300057	0.0171129	0.0198709	0.0173787	0.0132251	0.0186414	0.0200703	0.0163154	0.0156841	0.0161825	0.0263506	0.0369174	0.0469193	0.0862623	0.104306	0.100916	0.0927752	0.0752636	0.0971282	0.108426	0.089552	0.0877909	0.0425995	0.0329299	0.027281	0.0182759	0.012195	0.0101348	0.00558246	0.00554923	0.00385456	0.00318998	0.00348904
	0.00611413	0.0108659	0.0156508	0.0157505	0.0179769	0.0253537	0.0201367	0.0122615	0.0151192	0.0148533	0.00804141	0.0101016	0.0150859	0.0189737	0.0186082	0.0279455	0.0198045	0.0231938	0.0208345	0.0179104	0.0190402	0.0175781	0.0185418	0.0177775	0.0181762	0.0320992	0.0414033	0.0542961	0.0838699	0.118428	0.101647	0.0818097	0.076493	0.107695	0.128363	0.126469	0.112347	0.051671	0.0393431	0.0318333	0.0264502	0.0153185	0.0104339	0.00538309	0.00674548	0.00641319	0.00332289	0.00431976	0.00265832
	0.00435299	0.00873921	0.0140226	0.0165812	0.0234929	0.0185418	0.0116966	0.0146872	0.0175117	0.00790849	0.00993545	0.01379	0.0163154	0.0169135	0.0304045	0.0195054	0.02017	0.0169468	0.016249	0.0173123	0.0174784	0.0160496	0.0160164	0.016249	0.0334948	0.0424001	0.0535983	0.0929414	0.0943702	0.0995539	0.0935395	0.0819094	0.115504	0.132849	0.127931	0.0692824	0.0417688	0.0397086	0.0318666	0.018874	0.0139894	0.0101016	0.00538309	0.00674548	0.00448591	0.00265832	0.00272477	0.00325644	0.00242571
	0.00441945	0.0088389	0.0165148	0.0248553	0.0229944	0.0144214	0.014654	0.0155511	0.00867276	0.0106997	0.0148866	0.0192063	0.0191731	0.0290753	0.0215656	0.0214659	0.0191399	0.0166145	0.0186414	0.0178107	0.0159167	0.0181098	0.0208678	0.0384127	0.0450252	0.0615732	0.0939382	0.104937	0.0936392	0.0856642	0.0799156	0.128098	0.150693	0.146473	0.092011	0.0586159	0.0401406	0.0398747	0.0193725	0.0168803	0.0125273	0.00687839	0.00624704	0.00465205	0.00392102	0.00352227	0.00295738	0.00282446	0.00199374
	0.00335612	0.0115637	0.0253869	0.0208678	0.011896	0.01379	0.0143881	0.00857307	0.0103342	0.0139229	0.0185418	0.0174784	0.0266828	0.0190734	0.0228947	0.0176446	0.017412	0.0183424	0.0167474	0.0147204	0.0167806	0.0192728	0.0434302	0.0493782	0.0621381	0.0887545	0.108559	0.107429	0.0914461	0.0839363	0.114939	0.129693	0.110287	0.0914793	0.0511726	0.0413036	0.0330296	0.0168138	0.0139894	0.00900504	0.00581507	0.00544955	0.00458559	0.00315675	0.00309029	0.0022928	0.00179436	0.00259186	0.00172791
	0.00318998	0.0140558	0.0189737	0.0113643	0.0120289	0.0174452	0.00827401	0.0110985	0.0152521	0.0182095	0.0193725	0.0292415	0.0237587	0.025985	0.020901	0.0165148	0.023227	0.0200371	0.0170797	0.0196051	0.0257524	0.0651952	0.0759946	0.0994542	0.117132	0.131121	0.126137	0.114839	0.0940712	0.142785	0.184886	0.163387	0.114939	0.0646635	0.0531663	0.0478165	0.0236258	0.0144546	0.0133913	0.00621381	0.00541632	0.00441945	0.00322321	0.00338935	0.00295738	0.00225957	0.00262509	0.0022928	0.00166145
	0.00495111	0.010301	0.0113975	0.0129593	0.0152189	0.00877244	0.0115969	0.0162157	0.0197712	0.0202697	0.0273142	0.0265499	0.0355882	0.0240245	0.0208345	0.0235926	0.0215656	0.0184753	0.0208345	0.0276797	0.0843018	0.0986235	0.109622	0.130557	0.141356	0.13461	0.120189	0.103375	0.141788	0.155046	0.154548	0.110652	0.0653281	0.0567883	0.0456566	0.023227	0.0169135	0.0114308	0.00628027	0.00621381	0.00372164	0.00215988	0.00302383	0.00262509	0.00199374	0.00166145	0.00176113	0.00162822	0.00152853
	0.0048182	0.00691162	0.0159831	0.0176446	0.00973608	0.0130257	0.0202032	0.0232935	0.0224295	0.0356879	0.0396421	0.0497437	0.0320992	0.0276133	0.0307035	0.0283775	0.0242239	0.0306039	0.0421011	0.146008	0.170863	0.189737	0.204491	0.201866	0.172392	0.162922	0.136804	0.185517	0.21951	0.202331	0.153883	0.0975602	0.087957	0.0660924	0.0362196	0.0219311	0.0140558	0.00827401	0.00707777	0.00541632	0.00312352	0.00342258	0.00315675	0.00312352	0.002758	0.00169468	0.00192728	0.00136239	0.00146207
	0.0025254	0.00947025	0.0206684	0.0120953	0.0163819	0.0258189	0.0269819	0.0301387	0.0440616	0.0593137	0.0849	0.045723	0.039476	0.0450585	0.0400077	0.0359205	0.0407719	0.0685181	0.251045	0.288095	0.317735	0.299991	0.291518	0.242239	0.225226	0.199806	0.271015	0.312551	0.286666	0.170664	0.113776	0.103109	0.0922436	0.044128	0.0283775	0.0225625	0.00973608	0.00711099	0.00468528	0.00398747	0.00405393	0.00342258	0.00305706	0.0022928	0.0022928	0.00146207	0.0014953	0.00146207	0.00136239
	0.00498434	0.0148201	0.0113975	0.0165148	0.0261512	0.030338	0.0302716	0.0468196	0.0723062	0.102578	0.0559243	0.0484146	0.0531331	0.0478497	0.0407055	0.0471851	0.0890203	0.346379	0.409181	0.420579	0.434635	0.384924	0.319962	0.252042	0.21004	0.26098	0.272411	0.255896	0.197878	0.137435	0.137501	0.0825075	0.0510064	0.0330296	0.0164151	0.0128264	0.0086063	0.00704454	0.00352227	0.00382133	0.00299061	0.00279123	0.00222634	0.00209342	0.00206019	0.0012627	0.00116301	0.00192728	0.00136239
	0.00741005	0.00850661	0.0227951	0.0386453	0.0429983	0.0503751	0.0817764	0.14119	0.228083	0.103043	0.0917451	0.0974273	0.094636	0.0748316	0.0889871	0.168703	0.720304	0.949916	0.963274	0.810753	0.733728	0.505877	0.441978	0.35658	0.462514	0.503352	0.482817	0.379043	0.215988	0.196749	0.144513	0.0806134	0.0635337	0.033096	0.0157173	0.014953	0.0105336	0.0060809	0.00671225	0.00498434	0.00395424	0.00285769	0.00322321	0.00219311	0.00219311	0.00196051	0.00215988	0.00206019	0.0010301
	0.00515049	0.017412	0.0465205	0.0510064	0.0678203	0.106931	0.230277	0.35349	0.169235	0.133447	0.153684	0.130257	0.11135	0.138565	0.279223	1.25901	1.50218	1.60276	1.20182	1.08376	0.755061	0.584896	0.454771	0.563928	0.624837	0.587554	0.468462	0.28022	0.243502	0.180234	0.0930743	0.0706115	0.0406722	0.0200703	0.0172126	0.00947025	0.00681193	0.00657933	0.00611413	0.00448591	0.00325644	0.00332289	0.00219311	0.00225957	0.00169468	0.00196051	0.00176113	0.00142884	0.0012627
	0.00923765	0.0393098	0.0511726	0.0756623	0.138066	0.264635	0.40948	0.205355	0.174851	0.192695	0.170165	0.140758	0.161061	0.389211	1.86703	2.08787	1.92774	1.63184	1.35342	0.88173	0.69073	0.536913	0.606727	0.599849	0.604933	0.409813	0.25882	0.237753	0.191532	0.0959984	0.0767256	0.0446265	0.0213662	0.0227618	0.0128596	0.00731037	0.00804141	0.00790849	0.0052834	0.00375487	0.00365518	0.00249217	0.00318998	0.00212665	0.00222634	0.0025254	0.00166145	0.00116301	0.00146207
	0.00956994	0.0233932	0.0463544	0.0825075	0.156874	0.237986	0.122316	0.101215	0.110918	0.103674	0.0821752	0.100086	0.223598	0.993545	1.19697	1.15391	0.890137	0.724192	0.452811	0.369473	0.271314	0.319264	0.304809	0.29504	0.223199	0.12823	0.114407	0.0893194	0.0487801	0.0377149	0.0242239	0.0125605	0.0130257	0.0086063	0.00491788	0.00628027	0.00415362	0.00385456	0.00292415	0.00269154	0.00222634	0.00222634	0.00186082	0.00189405	0.00166145	0.00136239	0.00162822	0.00169468	0.00136239
	0.00405393	0.0117963	0.0249549	0.0348572	0.0458559	0.0281117	0.0293744	0.0321324	0.0299393	0.0251211	0.0250546	0.0448258	0.159964	0.179702	0.177575	0.16219	0.146639	0.102478	0.0914461	0.0726385	0.0798824	0.0801482	0.0779883	0.0621049	0.03396	0.0328302	0.0231938	0.0140891	0.0125938	0.00800818	0.00574861	0.00604767	0.0048182	0.00372164	0.00305706	0.00262509	0.00255863	0.00162822	0.00166145	0.00146207	0.00146207	0.00142884	0.00146207	0.00139562	0.00156176	0.00122947	0.00132916	0.00159499	0.00129593
	0.00428653	0.0150527	0.0211668	0.0297067	0.0187744	0.0197048	0.0252872	0.0243236	0.016548	0.0199706	0.0295738	0.0916787	0.105103	0.106034	0.103076	0.104904	0.0791846	0.0715419	0.0508735	0.059646	0.0521694	0.0572535	0.0402403	0.0259186	0.0258521	0.0203361	0.0111649	0.0107329	0.00618058	0.00431976	0.0050508	0.00338935	0.00302383	0.0025254	0.00269154	0.00159499	0.00179436	0.00199374	0.0014953	0.00063135	0.00106333	0.00129593	0.00139562	0.00122947	0.00176113	0.00109656	0.00112978	0.00119624	0.000863953
	0.00571538	0.0130922	0.0269487	0.0204358	0.0196715	0.0207016	0.0235593	0.0189405	0.0207349	0.0290089	0.0862623	0.103807	0.111982	0.0935395	0.0967627	0.0699469	0.0592472	0.0528008	0.0571538	0.0563563	0.0569544	0.0408716	0.0253869	0.0262176	0.0207349	0.011763	0.0102345	0.0073436	0.00445268	0.00375487	0.00312352	0.00282446	0.00265832	0.00272477	0.00242571	0.00192728	0.00152853	0.00139562	0.00116301	0.000863953	0.00186082	0.0012627	0.00109656	0.00166145	0.00209342	0.00116301	0.00106333	0.00129593	0.000764266
	0.00541632	0.0139229	0.0158502	0.0159167	0.020469	0.0191731	0.0171461	0.0172126	0.0254866	0.0661921	0.0812115	0.0956994	0.0830391	0.0724391	0.0544955	0.0531663	0.0441613	0.0539306	0.0493782	0.0523688	0.0395092	0.0275136	0.0248553	0.0161493	0.0106665	0.0102345	0.00731037	0.00501757	0.00461882	0.00362196	0.00295738	0.00289092	0.00272477	0.00182759	0.00222634	0.00196051	0.00182759	0.00132916	0.0014953	0.00166145	0.00136239	0.00156176	0.00132916	0.00132916	0.0012627	0.00119624	0.00122947	0.00112978	0.00202697
	0.00671225	0.0108991	0.0160164	0.0182427	0.0167806	0.0158834	0.0204358	0.0215656	0.0557249	0.0700798	0.0659262	0.0676874	0.0700134	0.050076	0.0477168	0.0458227	0.0428986	0.0491124	0.0483813	0.0380471	0.0282114	0.0252872	0.0169468	0.0102013	0.0100351	0.00564892	0.00471851	0.00395424	0.00398747	0.00299061	0.00315675	0.002758	0.00222634	0.00186082	0.00206019	0.00156176	0.00136239	0.0010301	0.00169468	0.0012627	0.00119624	0.0010301	0.00116301	0.00152853	0.00136239	0.00109656	0.00129593	0.00109656	0.00119624
	0.00458559	0.00937056	0.015817	0.0154515	0.0142552	0.0145543	0.0194057	0.0516378	0.0650955	0.0659262	0.0603105	0.062271	0.0473845	0.0415362	0.0376484	0.0438622	0.0442942	0.0455237	0.0385788	0.0278791	0.0256527	0.0180433	0.0104339	0.0100351	0.00558246	0.00461882	0.00501757	0.00338935	0.00265832	0.00249217	0.00295738	0.00206019	0.00209342	0.00202697	0.00132916	0.00109656	0.00129593	0.00156176	0.00122947	0.00106333	0.00139562	0.000996868	0.00146207	0.00129593	0.000897182	0.000731037	0.0010301	0.000897182	0.000996868
	0.00408716	0.0108659	0.0168471	0.0150195	0.0167474	0.0219976	0.0693488	0.0820755	0.0842021	0.0734692	0.0748648	0.0578516	0.0499099	0.0440948	0.0496108	0.0497437	0.0527011	0.0517042	0.0336609	0.0318666	0.0233932	0.0165148	0.0152189	0.00847338	0.00588152	0.00618058	0.00441945	0.00372164	0.00372164	0.00222634	0.00285769	0.00242571	0.00189405	0.00182759	0.00202697	0.00182759	0.00162822	0.00146207	0.00136239	0.00122947	0.00156176	0.0012627	0.00156176	0.00112978	0.00166145	0.00199374	0.00112978	0.000863953	0.00112978
	0.00554923	0.0105668	0.0152521	0.0152853	0.0193725	0.0501425	0.0586491	0.0625369	0.0600115	0.0607425	0.0457895	0.0389111	0.0315343	0.0361531	0.0434967	0.0449255	0.0406058	0.029607	0.0267161	0.0183091	0.0135906	0.0100019	0.00624704	0.0048182	0.00461882	0.00338935	0.00232603	0.00325644	0.00249217	0.0025254	0.00219311	0.00186082	0.00152853	0.00189405	0.000996868	0.00122947	0.00156176	0.0010301	0.00106333	0.0012627	0.000830724	0.000863953	0.000897182	0.00093041	0.00139562	0.00109656	0.000897182	0.000830724	0.000598121
	0.00491788	0.0113311	0.0154847	0.019007	0.0466202	0.0581839	0.0628359	0.0584829	0.065029	0.0546284	0.0443939	0.0390772	0.0471186	0.0478497	0.0444271	0.0403399	0.0303048	0.0298728	0.0186414	0.013358	0.0135242	0.00804141	0.00604767	0.00618058	0.00408716	0.00322321	0.0035555	0.00325644	0.00212665	0.00212665	0.00192728	0.00202697	0.00199374	0.00146207	0.00152853	0.00146207	0.00093041	0.00142884	0.00152853	0.00119624	0.00142884	0.00112978	0.00119624	0.00132916	0.0012627	0.000996868	0.000797495	0.00093041	0.00106333
	0.00488466	0.0128264	0.0218979	0.0604102	0.0739676	0.0746654	0.0763934	0.0737018	0.061972	0.0523356	0.0477168	0.059513	0.059513	0.056024	0.0530334	0.0386453	0.0423669	0.0301054	0.022928	0.024523	0.0154847	0.009869	0.009869	0.00667902	0.00564892	0.00501757	0.00415362	0.00342258	0.00368841	0.00262509	0.00279123	0.00299061	0.00206019	0.0025254	0.00212665	0.00222634	0.002758	0.00186082	0.00152853	0.00189405	0.00136239	0.00202697	0.00262509	0.00196051	0.00176113	0.00192728	0.00189405	0.00152853	0.00146207
	0.00235926	0.00578184	0.0189405	0.0211004	0.0191066	0.0201367	0.022064	0.0150527	0.0135574	0.0116634	0.0143217	0.0148533	0.0147537	0.0108326	0.0106	0.0103342	0.00767589	0.00647964	0.0065461	0.00325644	0.00255863	0.00192728	0.00215988	0.00129593	0.00196051	0.00142884	0.00122947	0.000996868	0.000897182	0.000797495	0.000531663	0.000531663	0.000897182	0.000764266	0.000664579	0.000731037	0.000764266	0.000398747	0.000830724	0.000465205	0.000564892	0.000598121	0.000431976	0.000299061	0.000830724	0.000465205	0.000265832	0.000398747	0.000299061
	0.00787526	0.0421343	0.0649958	0.0726717	0.0764266	0.0866279	0.0725388	0.0630353	0.0604767	0.0706115	0.0715419	0.0667902	0.0590811	0.042234	0.0422008	0.0333286	0.0306039	0.032797	0.0226954	0.0199706	0.0196715	0.0151856	0.0121286	0.0110652	0.00814109	0.00697808	0.00611413	0.00498434	0.00428653	0.00322321	0.00368841	0.00392102	0.0037881	0.00345581	0.00408716	0.00348904	0.00305706	0.00272477	0.00196051	0.0022928	0.00299061	0.00295738	0.00225957	0.00282446	0.00309029	0.00259186	0.00279123	0.00206019	0.00295738
	0.00724391	0.0199374	0.0295405	0.0300057	0.0309694	0.0271148	0.0241574	0.0219643	0.0262176	0.0277462	0.0244233	0.0219976	0.0157173	0.0132916	0.0113975	0.0124276	0.012627	0.0111317	0.0101348	0.00893859	0.00731037	0.00558246	0.00511726	0.0040207	0.00335612	0.0025254	0.00242571	0.00199374	0.00192728	0.00116301	0.00136239	0.00142884	0.00112978	0.00166145	0.00176113	0.000963639	0.0010301	0.000697808	0.000863953	0.000531663	0.00109656	0.00116301	0.000498434	0.00093041	0.00063135	0.000996868	0.000664579	0.00119624	0.000830724
	0.00671225	0.0178439	0.0253205	0.0301054	0.0253869	0.0233932	0.0184421	0.0250214	0.0237255	0.0238584	0.0208678	0.0156508	0.0138897	0.00897181	0.00744328	0.00840692	0.00717745	0.00541632	0.00561569	0.00372164	0.00332289	0.00345581	0.00222634	0.00189405	0.0014953	0.000731037	0.000797495	0.00119624	0.000598121	0.00063135	0.000797495	0.000697808	0.000664579	0.000731037	0.000564892	0.000431976	0.000531663	0.000332289	0.000564892	0.000598121	0.000132916	0.000299061	0.000232603	0.000232603	0.000431976	0.000498434	0.000332289	0.000398747	0.000299061
	0.016116	0.0281117	0.0452911	0.041802	0.0371167	0.0318666	0.0381801	0.0392102	0.0397086	0.0316007	0.0255863	0.0222966	0.0147869	0.0111317	0.011464	0.00787526	0.00760943	0.00767589	0.00508403	0.00491788	0.00455237	0.00305706	0.00318998	0.00225957	0.00182759	0.00189405	0.00152853	0.00146207	0.00132916	0.00169468	0.00129593	0.00136239	0.00142884	0.00093041	0.000996868	0.0010301	0.000830724	0.000797495	0.000996868	0.000498434	0.000863953	0.00063135	0.000564892	0.000498434	0.000531663	0.00063135	0.000531663	0.000531663	0.000365518
	0.0139229	0.0324315	0.0432973	0.0362196	0.034691	0.0377813	0.0435632	0.0473845	0.0385123	0.026417	0.024523	0.0163819	0.0106333	0.00993545	0.00770912	0.0108326	0.0105668	0.0102345	0.0104007	0.00973608	0.00707777	0.00558246	0.0048182	0.00342258	0.00302383	0.00196051	0.00232603	0.00142884	0.00242571	0.00109656	0.00152853	0.00179436	0.00129593	0.00169468	0.00093041	0.00122947	0.00146207	0.00112978	0.00129593	0.00112978	0.00106333	0.00093041	0.000863953	0.000731037	0.00106333	0.00112978	0.000764266	0.000897182	0.000697808
	0.0103674	0.0247556	0.0308032	0.0288095	0.0306703	0.031933	0.0381468	0.034259	0.0209675	0.0214659	0.0155511	0.0112978	0.00966962	0.0073436	0.0106997	0.0111982	0.0102345	0.0102677	0.00953671	0.00834047	0.00717745	0.00515049	0.002758	0.00279123	0.00269154	0.00235926	0.00196051	0.00235926	0.00152853	0.00159499	0.00139562	0.00142884	0.00122947	0.00093041	0.000863953	0.0014953	0.00116301	0.000963639	0.000797495	0.000697808	0.000863953	0.00093041	0.000897182	0.000996868	0.000963639	0.000830724	0.000465205	0.000897182	0.000830724
	0.0102677	0.0190402	0.0264502	0.0363192	0.0337274	0.0340597	0.0339932	0.0213994	0.0194057	0.0148533	0.00970285	0.00784203	0.00614735	0.0086063	0.00760943	0.0065461	0.00721068	0.00701131	0.00618058	0.00584829	0.00518372	0.00388779	0.00388779	0.002758	0.00242571	0.00199374	0.00249217	0.00199374	0.00152853	0.00172791	0.00136239	0.0012627	0.00146207	0.000996868	0.00119624	0.000797495	0.000731037	0.00063135	0.000664579	0.000531663	0.0010301	0.000797495	0.000996868	0.0010301	0.000830724	0.000863953	0.000697808	0.000398747	0.000465205
	0.0121286	0.0194389	0.0323982	0.0372829	0.0377481	0.0318666	0.0238584	0.023227	0.0170465	0.0119624	0.00917119	0.00641319	0.00591475	0.00594798	0.00594798	0.00657933	0.00880567	0.00787526	0.0090715	0.00647964	0.00438622	0.00445268	0.00388779	0.00219311	0.00242571	0.00245894	0.00196051	0.00199374	0.00219311	0.00139562	0.00159499	0.00176113	0.00122947	0.00146207	0.00112978	0.00106333	0.000830724	0.00119624	0.000863953	0.000797495	0.00093041	0.000764266	0.00106333	0.00106333	0.000897182	0.000897182	0.000697808	0.000664579	0.000697808
	0.0090715	0.0260183	0.0377813	0.0380139	0.0345913	0.0236258	0.0210007	0.0166145	0.0120953	0.0109323	0.00697808	0.00644642	0.00571538	0.00525017	0.00870598	0.0115637	0.00890536	0.0106997	0.00840692	0.00591475	0.0052834	0.00412039	0.00315675	0.00362196	0.00259186	0.00259186	0.00255863	0.00199374	0.00219311	0.00162822	0.00136239	0.00169468	0.00129593	0.00172791	0.0012627	0.000797495	0.0010301	0.000897182	0.00119624	0.00112978	0.00116301	0.00093041	0.000764266	0.000863953	0.000863953	0.000963639	0.000697808	0.000531663	0.000830724
	0.00840692	0.0227618	0.0340264	0.0317669	0.0235261	0.0197048	0.0157505	0.0101681	0.00983577	0.00628027	0.0050508	0.00544955	0.00468528	0.00611413	0.00764266	0.00750974	0.00933733	0.00847338	0.00471851	0.0042533	0.00408716	0.00342258	0.002758	0.00299061	0.0022928	0.00189405	0.00206019	0.00202697	0.00129593	0.000830724	0.000996868	0.00162822	0.00119624	0.00112978	0.00112978	0.000764266	0.000697808	0.0010301	0.000897182	0.00146207	0.000897182	0.00063135	0.00093041	0.000498434	0.000731037	0.000498434	0.00112978	0.0010301	0.00116301
	0.0100019	0.0226954	0.0328634	0.0214991	0.019306	0.0139229	0.011464	0.0109988	0.00774234	0.00681193	0.00571538	0.00574861	0.00468528	0.00525017	0.00451914	0.00664579	0.00674548	0.00558246	0.00571538	0.00534986	0.00431976	0.0037881	0.00272477	0.00199374	0.00222634	0.00235926	0.00196051	0.00159499	0.00132916	0.00159499	0.00156176	0.00186082	0.00109656	0.00112978	0.00152853	0.00109656	0.000897182	0.000731037	0.000863953	0.000731037	0.00106333	0.000697808	0.00109656	0.000764266	0.00063135	0.000531663	0.000830724	0.000697808	0.00112978
	0.0112646	0.0208345	0.0208678	0.0206019	0.0147537	0.00947025	0.009869	0.00704454	0.00637996	0.00671225	0.00534986	0.00418685	0.00451914	0.00478497	0.00777557	0.00937056	0.00741005	0.00770912	0.0078088	0.00538309	0.00475174	0.00465205	0.00285769	0.00259186	0.00328967	0.00292415	0.00209342	0.00142884	0.00156176	0.00152853	0.00192728	0.00112978	0.00122947	0.000731037	0.00129593	0.00119624	0.000830724	0.0010301	0.00109656	0.00116301	0.000830724	0.0010301	0.000963639	0.000564892	0.000863953	0.000963639	0.00112978	0.00112978	0.000664579
	0.00993545	0.0132583	0.0186414	0.0138565	0.0117963	0.00976931	0.00857307	0.00647964	0.00667902	0.00488466	0.00435299	0.00395424	0.00431976	0.00438622	0.00534986	0.00428653	0.00525017	0.00521694	0.00511726	0.00491788	0.00445268	0.00302383	0.00299061	0.00182759	0.00176113	0.00146207	0.00142884	0.00116301	0.00179436	0.00166145	0.00156176	0.0012627	0.00132916	0.00109656	0.00112978	0.000830724	0.00146207	0.00146207	0.00112978	0.000863953	0.0010301	0.000564892	0.000764266	0.000830724	0.000697808	0.000697808	0.000697808	0.000764266	0.000664579
	0.00714422	0.0139229	0.0141555	0.0118627	0.00963639	0.00747651	0.00701131	0.00667902	0.00604767	0.00428653	0.00541632	0.00455237	0.00488466	0.0042533	0.00322321	0.00554923	0.00714422	0.00664579	0.00770912	0.00598121	0.00455237	0.00422008	0.00365518	0.00259186	0.00189405	0.00156176	0.0014953	0.00169468	0.00196051	0.00186082	0.00119624	0.000863953	0.00109656	0.00119624	0.00112978	0.000897182	0.00112978	0.00122947	0.000564892	0.000830724	0.000598121	0.000598121	0.000863953	0.000830724	0.000863953	0.000697808	0.000598121	0.00063135	0.000531663
	0.00664579	0.00990223	0.0103342	0.00996868	0.00704454	0.00674548	0.00747651	0.00558246	0.00554923	0.00495111	0.00455237	0.00415362	0.00398747	0.00352227	0.0060809	0.00840692	0.00790849	0.00764266	0.00770912	0.00591475	0.00461882	0.00438622	0.00255863	0.00259186	0.00235926	0.00202697	0.00215988	0.00139562	0.00109656	0.00112978	0.00129593	0.00129593	0.0012627	0.00132916	0.0014953	0.0012627	0.000731037	0.00063135	0.000996868	0.000664579	0.0010301	0.00093041	0.000830724	0.000764266	0.00093041	0.000764266	0.000963639	0.000465205	0.00106333
	0.00365518	0.00591475	0.00717745	0.00621381	0.00515049	0.00634673	0.00538309	0.00428653	0.0050508	0.00461882	0.00465205	0.00338935	0.00272477	0.00382133	0.00541632	0.00478497	0.00538309	0.00558246	0.00451914	0.00475174	0.0048182	0.00285769	0.00259186	0.00219311	0.00169468	0.0014953	0.00206019	0.0014953	0.00166145	0.000963639	0.00106333	0.000963639	0.00132916	0.0012627	0.0010301	0.000963639	0.000863953	0.000897182	0.000664579	0.000731037	0.000531663	0.000498434	0.000863953	0.000564892	0.00093041	0.000598121	0.000731037	0.000731037	0.000697808
	0.00398747	0.00667902	0.00731037	0.00674548	0.00837369	0.0073436	0.00601444	0.00750974	0.00578184	0.00554923	0.00372164	0.00398747	0.00415362	0.00438622	0.00455237	0.00584829	0.0078088	0.00671225	0.0073436	0.00644642	0.00534986	0.00438622	0.00392102	0.00292415	0.00322321	0.00302383	0.00199374	0.00212665	0.00192728	0.00116301	0.00176113	0.000830724	0.00199374	0.00116301	0.000863953	0.00122947	0.00119624	0.000797495	0.000697808	0.000830724	0.0010301	0.000897182	0.000797495	0.00109656	0.0010301	0.000531663	0.00119624	0.0010301	0.000996868
	0.00239248	0.00382133	0.00611413	0.0073436	0.00515049	0.00495111	0.00661256	0.00518372	0.00498434	0.00345581	0.00388779	0.00368841	0.00312352	0.00309029	0.00538309	0.0067787	0.00667902	0.00764266	0.00601444	0.00594798	0.00418685	0.00338935	0.00315675	0.00322321	0.00262509	0.00212665	0.00192728	0.00179436	0.00122947	0.00122947	0.00176113	0.00159499	0.00142884	0.00106333	0.000731037	0.00093041	0.000996868	0.000564892	0.000897182	0.000564892	0.000830724	0.000697808	0.000996868	0.00063135	0.000996868	0.000996868	0.000764266	0.000797495	0.000365518
	0.00189405	0.00408716	0.00621381	0.00534986	0.00538309	0.00568215	0.00541632	0.00541632	0.00405393	0.00398747	0.00352227	0.00358873	0.00318998	0.00375487	0.00508403	0.00471851	0.00551601	0.00624704	0.00541632	0.00461882	0.00385456	0.00309029	0.00362196	0.00282446	0.00219311	0.00176113	0.00189405	0.00152853	0.00132916	0.00132916	0.00129593	0.000830724	0.00129593	0.00093041	0.000996868	0.000731037	0.000897182	0.00109656	0.000664579	0.00109656	0.0010301	0.00106333	0.000830724	0.000531663	0.000764266	0.000731037	0.000797495	0.000664579	0.000564892
	0.00159499	0.00538309	0.00724391	0.00664579	0.00701131	0.00584829	0.00581507	0.00468528	0.00465205	0.00458559	0.00382133	0.00388779	0.00405393	0.0037881	0.00372164	0.00568215	0.00681193	0.00714422	0.00721068	0.00604767	0.00471851	0.00395424	0.00468528	0.00338935	0.00255863	0.00242571	0.00176113	0.00202697	0.00176113	0.00199374	0.00172791	0.00122947	0.00129593	0.00156176	0.000830724	0.000830724	0.0010301	0.000398747	0.000797495	0.00122947	0.00106333	0.000897182	0.000797495	0.000863953	0.000863953	0.000664579	0.000664579	0.000797495	0.000830724
	0.00179436	0.00398747	0.0050508	0.00687839	0.00584829	0.00515049	0.00478497	0.00561569	0.00451914	0.00491788	0.00335612	0.0040207	0.00415362	0.00309029	0.00657933	0.00797495	0.00784203	0.00857307	0.00704454	0.00548278	0.00525017	0.00485143	0.00282446	0.00239248	0.00269154	0.00182759	0.00156176	0.00156176	0.00192728	0.00156176	0.00142884	0.00119624	0.00136239	0.00112978	0.000764266	0.000897182	0.000996868	0.000897182	0.00109656	0.000764266	0.000498434	0.000764266	0.000598121	0.000764266	0.000664579	0.000731037	0.000498434	0.000697808	0.000564892
	0.00232603	0.00395424	0.00754297	0.00598121	0.00511726	0.00415362	0.00518372	0.0040207	0.00438622	0.0035555	0.00388779	0.00352227	0.00262509	0.00388779	0.00541632	0.00501757	0.00468528	0.00544955	0.00471851	0.00465205	0.0048182	0.00279123	0.00279123	0.00182759	0.00196051	0.00235926	0.00189405	0.00245894	0.00136239	0.00182759	0.00116301	0.000830724	0.00093041	0.000797495	0.00063135	0.000797495	0.00063135	0.000963639	0.000764266	0.000797495	0.00063135	0.00106333	0.000664579	0.000996868	0.000863953	0.000531663	0.000697808	0.000764266	0.000963639
	0.00215988	0.00485143	0.00578184	0.00657933	0.00588152	0.00395424	0.00544955	0.00594798	0.00501757	0.00465205	0.00335612	0.0035555	0.00322321	0.00415362	0.00534986	0.00784203	0.00873921	0.00824078	0.00880567	0.00930411	0.00548278	0.00408716	0.00325644	0.00279123	0.00289092	0.00242571	0.00232603	0.00159499	0.00116301	0.00139562	0.00169468	0.00112978	0.000697808	0.000963639	0.000897182	0.00109656	0.000797495	0.000797495	0.000564892	0.000897182	0.000731037	0.000697808	0.000731037	0.000564892	0.000564892	0.000731037	0.000797495	0.000764266	0.000863953
	0.00186082	0.00415362	0.0052834	0.00418685	0.00468528	0.00544955	0.00598121	0.00561569	0.00495111	0.00471851	0.00342258	0.00372164	0.00415362	0.00435299	0.00903827	0.012627	0.0100019	0.0115304	0.0130257	0.00598121	0.00641319	0.00521694	0.0040207	0.00328967	0.00232603	0.00202697	0.00196051	0.00192728	0.0010301	0.00136239	0.00093041	0.00109656	0.00112978	0.00109656	0.00136239	0.00116301	0.00112978	0.000897182	0.000830724	0.000697808	0.000863953	0.000697808	0.000598121	0.000797495	0.000863953	0.000797495	0.000697808	0.000764266	0.000697808
	0.00169468	0.00242571	0.00368841	0.00465205	0.00408716	0.0040207	0.00521694	0.00345581	0.00322321	0.00338935	0.00358873	0.00328967	0.00289092	0.00362196	0.00511726	0.0042533	0.00634673	0.00611413	0.00544955	0.00358873	0.00385456	0.00318998	0.00232603	0.00249217	0.00182759	0.00146207	0.00182759	0.00122947	0.00109656	0.00152853	0.00109656	0.000897182	0.000830724	0.000897182	0.0010301	0.000731037	0.00063135	0.000564892	0.000564892	0.000697808	0.000531663	0.000564892	0.000531663	0.000797495	0.000564892	0.000564892	0.000830724	0.000830724	0.000664579
	0.00129593	0.00358873	0.00451914	0.00465205	0.00548278	0.00581507	0.00667902	0.00747651	0.00471851	0.00448591	0.00604767	0.00441945	0.00415362	0.00485143	0.00392102	0.00774234	0.00927088	0.00880567	0.00721068	0.00621381	0.00495111	0.00431976	0.00285769	0.00172791	0.00212665	0.00215988	0.00196051	0.00176113	0.00146207	0.00109656	0.00119624	0.00112978	0.000897182	0.00129593	0.00109656	0.00063135	0.000797495	0.000830724	0.000797495	0.000897182	0.00109656	0.000897182	0.0010301	0.000598121	0.000697808	0.000963639	0.000564892	0.000332289	0.000498434
	0.00136239	0.00299061	0.00422008	0.0052834	0.0042533	0.0063135	0.00674548	0.00458559	0.00515049	0.0050508	0.00508403	0.0035555	0.00385456	0.00338935	0.00671225	0.00877244	0.00777557	0.00737683	0.00840692	0.00548278	0.00445268	0.00368841	0.00235926	0.00239248	0.00279123	0.00159499	0.00166145	0.00152853	0.00106333	0.000897182	0.00119624	0.00142884	0.000963639	0.00136239	0.00116301	0.000830724	0.000797495	0.000764266	0.0010301	0.000963639	0.000697808	0.000598121	0.000764266	0.000697808	0.000664579	0.000498434	0.000731037	0.000764266	0.000531663
	0.00109656	0.00292415	0.00431976	0.00438622	0.00541632	0.00551601	0.00408716	0.00382133	0.00501757	0.00501757	0.00289092	0.00299061	0.00249217	0.00445268	0.00671225	0.00618058	0.00628027	0.00561569	0.00501757	0.00531663	0.00362196	0.00259186	0.00249217	0.00219311	0.00192728	0.00192728	0.00186082	0.00132916	0.00109656	0.000664579	0.000863953	0.000996868	0.000830724	0.000697808	0.000731037	0.000830724	0.000863953	0.000797495	0.000564892	0.000398747	0.000863953	0.000731037	0.000398747	0.000764266	0.000863953	0.000498434	0.000398747	0.000265832	0.000498434
	0.0014953	0.00362196	0.00501757	0.00498434	0.00418685	0.00451914	0.00628027	0.00724391	0.00621381	0.0048182	0.00431976	0.00312352	0.00365518	0.00445268	0.00388779	0.00674548	0.0073436	0.00800818	0.0073436	0.00634673	0.00548278	0.00435299	0.00395424	0.00199374	0.00245894	0.00196051	0.00176113	0.00156176	0.00159499	0.00136239	0.000996868	0.00159499	0.00093041	0.0014953	0.0012627	0.000897182	0.00106333	0.000963639	0.000664579	0.000764266	0.00063135	0.000764266	0.000797495	0.000830724	0.000431976	0.0010301	0.000830724	0.000531663	0.000431976
	0.00093041	0.00415362	0.00431976	0.00525017	0.0037881	0.00485143	0.0067787	0.00534986	0.00368841	0.0035555	0.00315675	0.00338935	0.00315675	0.00315675	0.00727714	0.00913796	0.00797495	0.00824078	0.00588152	0.0048182	0.00488466	0.00415362	0.00225957	0.00255863	0.00182759	0.00159499	0.00166145	0.00122947	0.00136239	0.00112978	0.000897182	0.00109656	0.00106333	0.00109656	0.000697808	0.000797495	0.000498434	0.00063135	0.00093041	0.000664579	0.000731037	0.000764266	0.000830724	0.000498434	0.000797495	0.000598121	0.000365518	0.000731037	0.000365518
	0.00119624	0.00315675	0.0040207	0.00431976	0.00408716	0.00495111	0.00445268	0.00422008	0.00398747	0.00348904	0.0040207	0.00328967	0.00305706	0.00372164	0.00461882	0.00538309	0.0050508	0.00495111	0.00441945	0.00365518	0.00285769	0.00219311	0.00219311	0.00179436	0.00212665	0.0014953	0.00106333	0.00139562	0.00112978	0.000897182	0.000863953	0.000897182	0.000531663	0.000598121	0.000996868	0.000664579	0.000398747	0.000531663	0.000731037	0.000564892	0.000431976	0.000598121	0.00063135	0.000332289	0.000498434	0.000498434	0.000598121	0.000332289	0.000731037
	0.000897182	0.00335612	0.00438622	0.00568215	0.0063135	0.00518372	0.00621381	0.00538309	0.00538309	0.00568215	0.00461882	0.0040207	0.00342258	0.00422008	0.0037881	0.00724391	0.00684516	0.00601444	0.00684516	0.00687839	0.0050508	0.00451914	0.00315675	0.00215988	0.0025254	0.00225957	0.00159499	0.00139562	0.0014953	0.0010301	0.00119624	0.0010301	0.0010301	0.00136239	0.000996868	0.000299061	0.00063135	0.000697808	0.000498434	0.000897182	0.000764266	0.000697808	0.000265832	0.000564892	0.000365518	0.000398747	0.000398747	0.000830724	0.000598121
	0.00136239	0.00272477	0.00375487	0.00498434	0.00445268	0.00525017	0.00594798	0.0042533	0.00548278	0.00431976	0.00358873	0.00299061	0.00335612	0.00332289	0.00604767	0.00667902	0.00727714	0.00707777	0.00664579	0.00521694	0.00412039	0.0040207	0.00232603	0.00182759	0.00222634	0.00209342	0.00179436	0.00156176	0.00116301	0.00132916	0.00156176	0.00093041	0.00109656	0.000731037	0.000797495	0.00109656	0.00106333	0.000498434	0.000697808	0.000863953	0.000731037	0.000764266	0.000365518	0.000465205	0.000598121	0.000531663	0.000531663	0.00063135	0.000265832
	0.00093041	0.00285769	0.00412039	0.00422008	0.00328967	0.00342258	0.0037881	0.0048182	0.00412039	0.00352227	0.00295738	0.00335612	0.0025254	0.00328967	0.00398747	0.00388779	0.0035555	0.00478497	0.00398747	0.00362196	0.00385456	0.00245894	0.00179436	0.00199374	0.00189405	0.00166145	0.00139562	0.00119624	0.000897182	0.000963639	0.00106333	0.000830724	0.00119624	0.000731037	0.000797495	0.000664579	0.000564892	0.000465205	0.00063135	0.000598121	0.000465205	0.000431976	0.000598121	0.00063135	0.000465205	0.00063135	0.000531663	0.000465205	0.000598121
	0.00119624	0.00325644	0.00628027	0.00554923	0.00495111	0.00451914	0.00551601	0.00611413	0.00461882	0.00405393	0.00448591	0.00388779	0.0037881	0.00292415	0.0037881	0.00485143	0.00714422	0.00681193	0.00731037	0.00594798	0.00395424	0.00352227	0.00259186	0.002758	0.00259186	0.00199374	0.00172791	0.00139562	0.00109656	0.00119624	0.00106333	0.00106333	0.00109656	0.00112978	0.000731037	0.0010301	0.000731037	0.00106333	0.000431976	0.00063135	0.000465205	0.000431976	0.000598121	0.000465205	0.000564892	0.000963639	0.000564892	0.00063135	0.000365518
	0.00186082	0.00325644	0.00478497	0.0048182	0.0037881	0.00465205	0.00538309	0.00491788	0.0037881	0.00375487	0.00335612	0.0035555	0.00272477	0.00312352	0.00518372	0.00830724	0.00574861	0.00584829	0.00548278	0.00515049	0.00358873	0.00292415	0.00315675	0.00202697	0.00202697	0.00196051	0.00132916	0.00106333	0.00139562	0.00109656	0.00116301	0.000863953	0.000963639	0.000697808	0.00063135	0.000797495	0.000830724	0.000664579	0.000598121	0.000531663	0.000598121	0.000598121	0.000564892	0.000465205	0.000731037	0.000598121	0.000299061	0.000332289	0.000232603
	0.00119624	0.00235926	0.00408716	0.00312352	0.0040207	0.00525017	0.00445268	0.00372164	0.00358873	0.00259186	0.00328967	0.00232603	0.00259186	0.00292415	0.00375487	0.00435299	0.00441945	0.00468528	0.00388779	0.00348904	0.00289092	0.00239248	0.00219311	0.00162822	0.00093041	0.0014953	0.00106333	0.00112978	0.00106333	0.00116301	0.00109656	0.00093041	0.000863953	0.00063135	0.000897182	0.0010301	0.000863953	0.000697808	0.000697808	0.000797495	0.000299061	0.000232603	0.000232603	0.000465205	0.000498434	0.000232603	0.000664579	0.000265832	0.000531663
	0.00129593	0.002758	0.00475174	0.00431976	0.00558246	0.00461882	0.00498434	0.0052834	0.00475174	0.00362196	0.00358873	0.00322321	0.00342258	0.00322321	0.00392102	0.00501757	0.00571538	0.00581507	0.00518372	0.00515049	0.00471851	0.00318998	0.00279123	0.00196051	0.00202697	0.00189405	0.00202697	0.00129593	0.000963639	0.000830724	0.00093041	0.00116301	0.000564892	0.00122947	0.00116301	0.000731037	0.000731037	0.000465205	0.000531663	0.000498434	0.000465205	0.000232603	0.00063135	0.000598121	0.000498434	0.000465205	0.000265832	0.000398747	0.000299061
	0.00132916	0.00259186	0.00372164	0.00465205	0.00451914	0.00471851	0.00525017	0.00428653	0.00445268	0.00325644	0.00328967	0.00269154	0.00315675	0.00328967	0.0048182	0.00727714	0.00581507	0.00614735	0.00637996	0.00538309	0.0035555	0.00265832	0.00196051	0.00202697	0.00242571	0.00169468	0.00169468	0.0010301	0.00063135	0.0010301	0.00093041	0.00106333	0.000797495	0.000731037	0.000564892	0.000863953	0.000797495	0.000697808	0.00106333	0.00063135	0.000498434	0.000764266	0.000697808	0.000664579	0.000498434	0.000498434	0.000166145	0.000564892	0.000431976
	0.00152853	0.00209342	0.00458559	0.00428653	0.00382133	0.00372164	0.00412039	0.00348904	0.00365518	0.00348904	0.00292415	0.00305706	0.00265832	0.00328967	0.00574861	0.00435299	0.00445268	0.00541632	0.00495111	0.0042533	0.00312352	0.00269154	0.00206019	0.00196051	0.00202697	0.00156176	0.00169468	0.00122947	0.000996868	0.000897182	0.000996868	0.00139562	0.00119624	0.000797495	0.00116301	0.00093041	0.000598121	0.000664579	0.000598121	0.000564892	0.000863953	0.000564892	0.00063135	0.000398747	0.000564892	0.000564892	0.00093041	0.000531663	0.000664579
	0.00112978	0.00362196	0.00415362	0.00441945	0.00448591	0.0035555	0.00498434	0.00362196	0.0048182	0.00408716	0.00428653	0.00395424	0.00295738	0.00302383	0.00385456	0.00581507	0.0065461	0.00664579	0.0063135	0.00501757	0.00428653	0.00372164	0.0035555	0.00289092	0.00225957	0.00215988	0.00116301	0.00176113	0.00109656	0.00093041	0.00093041	0.0012627	0.00106333	0.000830724	0.000465205	0.000697808	0.000598121	0.000697808	0.000531663	0.000963639	0.000564892	0.000498434	0.000731037	0.000697808	0.000598121	0.000299061	0.000498434	0.000731037	0.000797495
	0.000897182	0.00279123	0.00408716	0.0040207	0.00465205	0.00388779	0.00412039	0.00428653	0.00392102	0.00328967	0.00305706	0.00262509	0.00295738	0.00302383	0.00531663	0.00721068	0.00634673	0.00614735	0.00551601	0.00451914	0.00412039	0.00495111	0.00265832	0.00242571	0.00179436	0.00116301	0.000996868	0.00122947	0.000897182	0.000830724	0.00106333	0.000697808	0.00139562	0.000797495	0.000531663	0.000531663	0.000564892	0.000398747	0.000697808	0.000564892	0.000299061	0.000797495	0.00063135	0.000398747	0.000564892	0.000465205	0.000598121	0.000431976	0.000365518
	0.000830724	0.00192728	0.00328967	0.00415362	0.00285769	0.00352227	0.0042533	0.00342258	0.00415362	0.00302383	0.00265832	0.00242571	0.00249217	0.00325644	0.00428653	0.00534986	0.00461882	0.00392102	0.00372164	0.00388779	0.00398747	0.00282446	0.00202697	0.00242571	0.00152853	0.00139562	0.000897182	0.00169468	0.00116301	0.00112978	0.000963639	0.000863953	0.000531663	0.000764266	0.000963639	0.00063135	0.000564892	0.000664579	0.000797495	0.000398747	0.000531663	0.00063135	0.000398747	0.000664579	0.000498434	0.000664579	0.000431976	0.000531663	0.000498434
	0.00106333	0.00322321	0.00412039	0.00422008	0.00289092	0.00435299	0.00478497	0.0042533	0.00431976	0.00398747	0.00338935	0.00279123	0.00315675	0.00348904	0.00335612	0.00451914	0.00538309	0.00461882	0.00624704	0.00488466	0.00342258	0.00325644	0.00265832	0.00242571	0.00222634	0.00152853	0.00122947	0.0010301	0.000531663	0.000897182	0.00122947	0.00093041	0.00119624	0.000498434	0.000797495	0.000398747	0.00063135	0.000664579	0.000664579	0.00063135	0.000465205	0.000465205	0.000764266	0.000731037	0.000598121	0.000664579	0.000498434	0.00063135	0.000299061
	0.0012627	0.002758	0.00335612	0.00342258	0.00322321	0.00392102	0.00488466	0.00368841	0.00289092	0.00272477	0.00408716	0.002758	0.00309029	0.00358873	0.00375487	0.0060809	0.00525017	0.00471851	0.00491788	0.00461882	0.00295738	0.00318998	0.00212665	0.00196051	0.00146207	0.00132916	0.00116301	0.000897182	0.000863953	0.000963639	0.00112978	0.00093041	0.00063135	0.000996868	0.000498434	0.000598121	0.000664579	0.000365518	0.000465205	0.000431976	0.000531663	0.000531663	0.000431976	0.000498434	0.000332289	0.000398747	0.000365518	0.000498434	0.000265832
	0.000697808	0.00189405	0.00265832	0.00322321	0.00345581	0.00328967	0.00285769	0.002758	0.00338935	0.00365518	0.00209342	0.00249217	0.00186082	0.00239248	0.00372164	0.00375487	0.00415362	0.00478497	0.00322321	0.00295738	0.00262509	0.00235926	0.00152853	0.00179436	0.00189405	0.00136239	0.00152853	0.000996868	0.0012627	0.00093041	0.000764266	0.000863953	0.000598121	0.000930411	0.000897182	0.000664579	0.000564892	0.000431976	0.000498434	0.000232603	0.000365518	0.000531663	0.000431976	0.000598121	0.000265832	0.000332289	0.000199374	0.000199374	0.000199374
	0.000963639	0.00285769	0.00461882	0.00395424	0.00435299	0.00392102	0.00332289	0.00435299	0.00561569	0.0035555	0.00338935	0.00259186	0.00269154	0.00279123	0.00305706	0.00408716	0.00518372	0.00498434	0.00491788	0.00405393	0.00318998	0.00285769	0.00242571	0.00232603	0.00166145	0.00169468	0.00116301	0.0014953	0.000996868	0.000963639	0.000664579	0.000697808	0.000498434	0.000697808	0.000830724	0.000697808	0.000531663	0.000365518	0.000332289	0.000797495	0.000398747	0.00063135	0.000465205	0.000431976	0.000365518	0.000431976	0.000166145	0.000365518	0.000365518
	0.00063135	0.00295738	0.00358873	0.00398747	0.00428653	0.00282446	0.0035555	0.00448591	0.00368841	0.00365518	0.00328967	0.00259186	0.00325644	0.00302383	0.00531663	0.00598121	0.00614735	0.00594798	0.00534986	0.00405393	0.00332289	0.00235926	0.00212665	0.0014953	0.00199374	0.00142884	0.00129593	0.00109656	0.00106333	0.00063135	0.00112978	0.000731037	0.000764266	0.000863953	0.000731037	0.000731037	0.000465205	0.000365518	0.000431976	0.000697808	0.000498434	0.000531663	0.000731037	0.000232603	0.000564892	0.000398747	0.00063135	0.000598121	0.000265832
	0.00063135	0.00295738	0.00388779	0.00372164	0.00352227	0.00388779	0.0037881	0.00282446	0.00302383	0.00242571	0.002758	0.00269154	0.00225957	0.00279123	0.00312352	0.00405393	0.00332289	0.00382133	0.00368841	0.00335612	0.00272477	0.00235926	0.00192728	0.00209342	0.00305706	0.00142884	0.0012627	0.00146207	0.000863953	0.000731037	0.000764266	0.000664579	0.000697808	0.000465205	0.000398747	0.000299061	0.00063135	0.000531663	0.000465205	0.000398747	0.000431976	0.000398747	0.000299061	0.000299061	0.000232603	0.000332289	0.000332289	0.000132916	0.000299061
	0.00122947	0.00372164	0.00448591	0.00352227	0.0042533	0.00398747	0.00375487	0.00428653	0.00415362	0.00302383	0.00318998	0.00249217	0.00315675	0.00348904	0.00412039	0.00445268	0.00511726	0.00581507	0.00501757	0.00398747	0.00279123	0.00318998	0.00262509	0.00222634	0.00189405	0.0012627	0.00116301	0.0012627	0.0010301	0.000996868	0.000897182	0.00119624	0.00093041	0.000531663	0.000598121	0.000664579	0.000731037	0.000498434	0.000498434	0.000265832	0.000299061	0.000332289	0.000232603	0.000465205	0.000564892	0.000598121	0.000498434	0.000232603	0.000265832
	0.000830724	0.00255863	0.00279123	0.00372164	0.00318998	0.00335612	0.00282446	0.00315675	0.00269154	0.00312352	0.00235926	0.00225957	0.00245894	0.00215988	0.00372164	0.00455237	0.00541632	0.00564892	0.00451914	0.00345581	0.00305706	0.002758	0.00219311	0.00159499	0.00186082	0.00162822	0.00122947	0.00119624	0.000664579	0.000697808	0.000664579	0.000664579	0.00063135	0.000531663	0.000398747	0.000498434	0.000332289	0.000465205	0.000431976	0.000398747	0.000531663	0.000299061	0.000199374	0.000431976	0.000498434	0.000498434	0.000398747	0.000465205	0.000265832
	0.000863953	0.00179436	0.00325644	0.00325644	0.00269154	0.00272477	0.00259186	0.00309029	0.002758	0.00262509	0.00235926	0.00255863	0.00232603	0.00302383	0.00342258	0.00388779	0.00305706	0.00295738	0.00279123	0.00292415	0.00232603	0.00186082	0.00215988	0.00182759	0.00112978	0.000897182	0.0012627	0.000963639	0.000963639	0.000863953	0.000398747	0.000664579	0.000598121	0.000498434	0.000531663	0.000431976	0.000498434	0.000664579	0.000531663	0.000265832	0.000398747	0.000265832	0.000332289	0.000265832	0.000265832	0.000531663	0.000265832	0.000398747	0.000299061
	0.000897182	0.00219311	0.0037881	0.00338935	0.00272477	0.00352227	0.00388779	0.00415362	0.0037881	0.00302383	0.0042533	0.00309029	0.00255863	0.00279123	0.00292415	0.00412039	0.00431976	0.00438622	0.00488466	0.00395424	0.00335612	0.00309029	0.00269154	0.00199374	0.00169468	0.00142884	0.00109656	0.00093041	0.000996868	0.000697808	0.000598121	0.000764266	0.000764266	0.000863953	0.000465205	0.000431976	0.00063135	0.000564892	0.000398747	0.000166145	0.000398747	0.000365518	0.000664579	0.000365518	0.000564892	0.000431976	0.000598121	0.000132916	0.000299061
	0.000764266	0.00209342	0.00289092	0.00318998	0.00259186	0.00375487	0.00295738	0.00335612	0.00232603	0.00292415	0.00206019	0.0025254	0.00289092	0.00176113	0.00405393	0.00415362	0.00501757	0.0048182	0.00471851	0.0035555	0.00312352	0.0025254	0.00222634	0.000996868	0.00116301	0.00119624	0.000830724	0.0010301	0.000598121	0.000830724	0.000465205	0.000598121	0.000465205	0.000465205	0.000531663	0.000498434	0.000398747	0.000398747	0.000299061	0.000232603	0.000465205	0.000265832	0.000398747	0.000199374	0.000232603	0.000398747	0.000232603	0.000332289	0.000431976
	0.00093041	0.00202697	0.00262509	0.00282446	0.002758	0.00299061	0.00318998	0.00282446	0.00365518	0.0022928	0.002758	0.00282446	0.00176113	0.00299061	0.0037881	0.00322321	0.00422008	0.00578184	0.00438622	0.00415362	0.00328967	0.00255863	0.00186082	0.00212665	0.00106333	0.000897182	0.000996868	0.000598121	0.000996868	0.000664579	0.000564892	0.000830724	0.000697808	0.000697808	0.000664579	0.000431976	0.000365518	0.000199374	0.000232603	0.000265832	0.000398747	0.000365518	0.000365518	0.000232603	0.000332289	0.000299061	0.000398747	0.000232603	0.000199374
	0.00063135	0.00235926	0.00315675	0.00328967	0.00418685	0.0040207	0.00451914	0.00382133	0.00375487	0.00335612	0.00302383	0.00259186	0.002758	0.00249217	0.00255863	0.00455237	0.00515049	0.00554923	0.00574861	0.00448591	0.00368841	0.00262509	0.00295738	0.00219311	0.000963639	0.00162822	0.000963639	0.00112978	0.000731037	0.000431976	0.00063135	0.000697808	0.000431976	0.000697808	0.000764266	0.000598121	0.000498434	0.000431976	0.000398747	0.000564892	0.000531663	0.000664579	0.000365518	0.000564892	0.000265832	0.000265832	0.000531663	0.000332289	0.000299061
	0.000697808	0.00202697	0.00332289	0.00312352	0.00295738	0.00332289	0.00338935	0.00348904	0.00292415	0.00289092	0.00265832	0.00202697	0.00235926	0.00249217	0.00491788	0.00534986	0.00541632	0.0050508	0.00538309	0.00315675	0.00318998	0.00262509	0.00162822	0.00119624	0.000830724	0.0010301	0.000963639	0.000498434	0.000963639	0.000531663	0.000398747	0.000365518	0.00063135	0.000498434	0.000731037	0.000332289	0.000465205	0.000531663	0.000531663	0.000265832	0.000299061	0.000199374	0.000166145	0.000265832	0.000232603	0.000166145	0.000398747	0.000332289	0.000431976
	0.000863953	0.00169468	0.00269154	0.00225957	0.00259186	0.00282446	0.00352227	0.00295738	0.00312352	0.00255863	0.00219311	0.00159499	0.00222634	0.00295738	0.00312352	0.00295738	0.00395424	0.00305706	0.00279123	0.00299061	0.00259186	0.00139562	0.000797495	0.000963639	0.000963639	0.000731037	0.000797495	0.000531663	0.000498434	0.000731037	0.000531663	0.000431976	0.000531663	0.000431976	0.000465205	0.000365518	0.000332289	0.000398747	0.000166145	0.000265832	0.000132916	0.000332289	0.000265832	0.000431976	0.000232603	0.000265832	0.000199374	0.000299061	0.000265832
	0.000531663	0.00255863	0.00382133	0.0042533	0.00338935	0.0035555	0.00471851	0.00435299	0.00392102	0.00332289	0.00305706	0.00265832	0.00322321	0.00269154	0.00315675	0.00515049	0.00571538	0.00621381	0.00594798	0.00418685	0.00335612	0.00315675	0.00232603	0.00249217	0.00189405	0.00119624	0.00109656	0.00132916	0.00122947	0.000697808	0.000764266	0.0010301	0.000897182	0.000564892	0.000398747	0.000564892	0.00063135	0.000398747	0.000431976	0.000232603	0.000232603	0.000232603	0.000365518	0.000431976	0.000299061	0.000465205	0.000299061	0.000166145	0.000365518
	0.000830724	0.00186082	0.00302383	0.00335612	0.00338935	0.00338935	0.00345581	0.00415362	0.00312352	0.00249217	0.00262509	0.00225957	0.00199374	0.00255863	0.00475174	0.00571538	0.00471851	0.00604767	0.00468528	0.00358873	0.00255863	0.00239248	0.00219311	0.00225957	0.00106333	0.000830724	0.00093041	0.000996868	0.000564892	0.000863953	0.000498434	0.000365518	0.000564892	0.000598121	0.000465205	0.000398747	0.000398747	0.000398747	0.000232603	0.000365518	0.000465205	0.000332289	0.000465205	0.000299061	0.000332289	0.000299061	0.000299061	0.000199374	0.000199374
	0.00093041	0.00189405	0.00305706	0.00305706	0.00262509	0.00315675	0.00362196	0.00269154	0.00289092	0.00305706	0.00249217	0.00242571	0.00242571	0.00312352	0.00318998	0.00365518	0.00385456	0.00368841	0.00279123	0.00255863	0.00245894	0.00235926	0.00142884	0.00136239	0.0012627	0.000830724	0.000863953	0.000996868	0.000897182	0.000897182	0.000598121	0.000764266	0.000299061	0.000299061	0.000431976	0.000365518	0.000498434	0.000132916	0.000332289	0.000332289	0.000531663	0.000199374	0.000564892	0.000299061	0.000398747	0.000365518	0.000332289	0.000431976	0.000265832
	0.00106333	0.00212665	0.00292415	0.00312352	0.00398747	0.00345581	0.00325644	0.00375487	0.0035555	0.00395424	0.00242571	0.00255863	0.00202697	0.00272477	0.00332289	0.00422008	0.00495111	0.00471851	0.00415362	0.00348904	0.00322321	0.00309029	0.0022928	0.00146207	0.00176113	0.00146207	0.000963639	0.000764266	0.000797495	0.000731037	0.000697808	0.000731037	0.000531663	0.000598121	0.000598121	0.000431976	0.000465205	0.000398747	0.000365518	0.000199374	0.000299061	0.000531663	0.000531663	0.000531663	0.000365518	0.000332289	0.000299061	0.000465205	0.000299061
	0.000963639	0.00242571	0.00335612	0.00285769	0.00312352	0.00282446	0.00388779	0.00368841	0.00405393	0.00249217	0.00269154	0.00179436	0.0022928	0.00222634	0.00362196	0.00498434	0.00471851	0.00471851	0.00405393	0.00382133	0.00289092	0.00262509	0.00162822	0.00129593	0.00159499	0.000863953	0.000963639	0.00093041	0.000797495	0.000863953	0.000465205	0.00063135	0.000664579	0.000265832	0.000498434	0.000332289	0.000398747	0.000465205	0.000299061	0.000332289	0.000265832	0.000531663	0.000398747	0.000166145	0.000431976	0.000332289	0.000332289	0.000299061	0.000498434
	0.000830724	0.00136239	0.00255863	0.00285769	0.00312352	0.00382133	0.00418685	0.002758	0.00318998	0.00265832	0.00225957	0.00265832	0.00199374	0.00279123	0.00299061	0.00412039	0.0035555	0.00335612	0.00348904	0.00262509	0.0025254	0.00212665	0.00136239	0.0012627	0.0010301	0.000996868	0.000697808	0.000598121	0.000465205	0.000764266	0.000465205	0.000299061	0.000299061	0.000199374	0.000232603	0.000299061	0.000365518	0.000132916	0.000398747	0.000332289	0.000265832	0.000531663	0.000431976	0.000498434	0.000564892	0.000265832	0.000166145	0.000199374	0.000365518
	0.000897182	0.00222634	0.00285769	0.00328967	0.00325644	0.00475174	0.00335612	0.00345581	0.00318998	0.00325644	0.00249217	0.00215988	0.00239248	0.00225957	0.00255863	0.00415362	0.00488466	0.00465205	0.00418685	0.00342258	0.00289092	0.00206019	0.00176113	0.00159499	0.00109656	0.00132916	0.000996868	0.000764266	0.00063135	0.000564892	0.000664579	0.000598121	0.000465205	0.000564892	0.000299061	0.000332289	0.000531663	0.000564892	0.000431976	0.000531663	0.000431976	0.000299061	0.000232603	0.000498434	0.000332289	0.000265832	0.000332289	0.000431976	0.000299061
	0.000797495	0.00146207	0.00269154	0.00265832	0.00292415	0.00269154	0.00332289	0.00342258	0.0025254	0.00259186	0.00292415	0.00206019	0.00166145	0.00179436	0.00352227	0.00441945	0.00422008	0.0037881	0.00375487	0.00292415	0.00225957	0.00152853	0.000996868	0.00152853	0.000863953	0.000664579	0.000731037	0.000498434	0.000731037	0.00063135	0.000598121	0.000265832	0.000398747	0.000398747	0.000465205	0.000398747	0.000265832	0.000431976	0.000498434	0.000265832	0.000365518	0.000265832	0.000299061	0.000232603	0.000199374	0.000299061	0.000265832	0.000199374	0.000199374
	0.000398747	0.00206019	0.00312352	0.00282446	0.00239248	0.00295738	0.00332289	0.00295738	0.00262509	0.0025254	0.00262509	0.00232603	0.00212665	0.0025254	0.00335612	0.00345581	0.0037881	0.00362196	0.00315675	0.00222634	0.00215988	0.00179436	0.0014953	0.00112978	0.000996868	0.000963639	0.000764266	0.000531663	0.000398747	0.000731037	0.000531663	0.000199374	0.000431976	0.000431976	0.000332289	0.000199374	0.000365518	0.000398747	0.000199374	0.000199374	0.000299061	0.000332289	0.000265832	0.000299061	0.000299061	0.000299061	0.000332289	0.000132916	0.000299061
	0.000797495	0.00189405	0.00279123	0.00285769	0.00289092	0.00322321	0.00309029	0.0025254	0.00335612	0.00232603	0.00245894	0.002758	0.00192728	0.00209342	0.00345581	0.00451914	0.00358873	0.00345581	0.00338935	0.0025254	0.00242571	0.0012627	0.00219311	0.00139562	0.00112978	0.000764266	0.000797495	0.000664579	0.000598121	0.000598121	0.000465205	0.000431976	0.000431976	0.000398747	0.000531663	0.000398747	0.000365518	0.000332289	0.000498434	0.000265832	0.000166145	0.000232603	0.000166145	0.000398747	0.000265832	0.000564892	0.000299061	0.000199374	0.000232603
	0.000697808	0.00129593	0.00242571	0.00282446	0.00239248	0.00315675	0.00222634	0.00279123	0.00172791	0.00249217	0.00272477	0.00202697	0.00169468	0.00328967	0.00322321	0.00395424	0.00362196	0.00318998	0.00289092	0.00269154	0.00189405	0.00192728	0.00132916	0.000863953	0.00063135	0.000830724	0.000797495	0.000697808	0.000564892	0.000731037	0.000731037	0.000398747	0.000531663	0.000431976	0.000299061	0.000299061	0.000431976	0.000365518	0.000365518	0.000498434	0.000166145	0.000265832	0.000265832	0.000199374	0.000531663	0.000166145	0.000232603	0.000531663	0.000199374
	0.00063135	0.00199374	0.00332289	0.00521694	0.00272477	0.00242571	0.0022928	0.0025254	0.00272477	0.00262509	0.00242571	0.00179436	0.00152853	0.00285769	0.00255863	0.00262509	0.00342258	0.00285769	0.0025254	0.00272477	0.00259186	0.00152853	0.00109656	0.00119624	0.00109656	0.000598121	0.000897182	0.00063135	0.000465205	0.000531663	0.000465205	0.000431976	0.000398747	0.000498434	0.000498434	0.000365518	0.000365518	0.000299061	0.000132916	0.000332289	9.96868e-05	0.000265832	0.000365518	0.000265832	0.000365518	0.000232603	0.000332289	0.000265832	0.000365518
	0.000697808	0.00196051	0.00225957	0.00272477	0.0022928	0.00315675	0.00295738	0.00358873	0.00418685	0.00292415	0.00259186	0.00255863	0.00225957	0.00239248	0.00235926	0.00325644	0.0037881	0.00332289	0.00302383	0.00358873	0.00279123	0.0022928	0.00196051	0.0012627	0.000996868	0.00112978	0.00093041	0.000764266	0.000697808	0.00063135	0.000731037	0.000299061	0.000465205	0.000697808	0.000431976	0.000465205	0.000332289	0.000398747	0.000166145	0.000431976	0.000232603	0.000664579	0.000232603	0.000199374	0.000465205	0.000132916	0.000199374	0.000199374	0.000232603
	0.000664579	0.00116301	0.002758	0.00362196	0.00249217	0.00285769	0.00255863	0.00309029	0.00245894	0.00272477	0.00186082	0.00159499	0.00159499	0.00166145	0.00289092	0.00405393	0.00282446	0.00315675	0.00418685	0.00282446	0.00215988	0.00182759	0.00112978	0.00176113	0.000963639	0.000731037	0.000431976	0.000863953	0.000564892	0.000764266	0.000431976	0.000265832	0.000332289	0.000398747	0.000332289	0.000199374	0.000332289	0.000431976	0.000265832	0.000365518	0.000365518	0.000299061	0.000365518	0.000332289	0.000232603	0.000166145	0.000398747	0.000299061	0.000166145
	0.000598121	0.00156176	0.00186082	0.00282446	0.00235926	0.00299061	0.00279123	0.00289092	0.00186082	0.00209342	0.00202697	0.00159499	0.00132916	0.00179436	0.00199374	0.00182759	0.0025254	0.00312352	0.00279123	0.00202697	0.00232603	0.00159499	0.00122947	0.000764266	0.000996868	0.000598121	0.000797495	0.00063135	0.000465205	0.000431976	0.000465205	0.000365518	0.000398747	0.000365518	0.000299061	0.000332289	0.000531663	0.000265832	0.000199374	0.000598121	0.000232603	0.000398747	0.000398747	0.00063135	0.000398747	6.64579e-05	0.000265832	0.000166145	0.000265832
	0.00116301	0.00169468	0.002758	0.0025254	0.002758	0.00245894	0.00328967	0.00365518	0.00315675	0.00242571	0.00235926	0.00196051	0.00212665	0.00222634	0.00189405	0.00295738	0.00431976	0.00551601	0.00408716	0.00305706	0.00265832	0.00199374	0.00199374	0.00132916	0.000598121	0.0010301	0.000863953	0.000764266	0.00063135	0.000863953	0.000531663	0.00063135	0.000265832	0.000465205	0.000299061	0.000431976	0.000232603	0.000265832	0.000299061	0.000199374	0.000199374	0.000199374	0.000265832	0.000232603	0.000365518	0.000132916	0.000132916	0.000265832	0.000232603
	0.000963639	0.00222634	0.00325644	0.00325644	0.00269154	0.00259186	0.00269154	0.00312352	0.00305706	0.00225957	0.00166145	0.00206019	0.00179436	0.00159499	0.00242571	0.00448591	0.00465205	0.00362196	0.0037881	0.00282446	0.00242571	0.00206019	0.00186082	0.00112978	0.000996868	0.000764266	0.00119624	0.000731037	0.000664579	0.000564892	0.000697808	0.000431976	0.000332289	0.000398747	0.000265832	0.000531663	0.000332289	0.000465205	0.000232603	0.000265832	0.000232603	0.000232603	0.000166145	6.64579e-05	0.000365518	0.000232603	0.000199374	0.000166145	0.000332289
	0.000697808	0.00166145	0.00232603	0.00265832	0.0022928	0.00259186	0.00255863	0.00222634	0.0022928	0.00212665	0.00202697	0.00179436	0.00132916	0.00215988	0.00272477	0.00352227	0.00315675	0.00299061	0.00269154	0.00199374	0.00259186	0.00189405	0.00132916	0.000996868	0.000830724	0.000731037	0.000996868	0.000697808	0.000498434	0.000697808	0.000598121	0.000531663	0.000398747	0.000465205	0.000299061	0.000265832	0.000299061	0.000299061	0.000332289	0.000431976	0.000531663	0.000265832	0.000199374	0.000332289	9.96868e-05	0.000232603	0.000199374	0.000232603	0.000199374
	0.000697808	0.00146207	0.00239248	0.00295738	0.00295738	0.00245894	0.00285769	0.00272477	0.002758	0.00289092	0.00242571	0.00182759	0.00239248	0.00249217	0.00282446	0.00372164	0.00352227	0.00435299	0.0037881	0.0042533	0.00292415	0.00199374	0.00162822	0.00112978	0.000797495	0.00122947	0.00116301	0.000498434	0.000398747	0.000564892	0.000531663	0.000431976	0.000431976	0.000332289	0.000431976	0.000431976	0.000299061	0.000299061	0.000299061	0.000498434	0.000232603	0.000166145	0.000332289	0.000232603	0.000332289	0.000365518	0.000199374	0.000166145	0.000199374
	0.000697808	0.00152853	0.00345581	0.00239248	0.00222634	0.00232603	0.00292415	0.00262509	0.00265832	0.00242571	0.00166145	0.00162822	0.00202697	0.00209342	0.00362196	0.00465205	0.00342258	0.00335612	0.00412039	0.00259186	0.00215988	0.00136239	0.0014953	0.00109656	0.000863953	0.00106333	0.000498434	0.000598121	0.000598121	0.000797495	0.000564892	0.000365518	0.000531663	0.000697808	0.00063135	0.000398747	0.000199374	0.000365518	0.000332289	0.000332289	0.000465205	0.000299061	0.000265832	0.000232603	0.000199374	0.000265832	6.64579e-05	0.000398747	0.000265832
	0.000697808	0.0014953	0.00182759	0.00209342	0.00225957	0.00232603	0.00166145	0.00215988	0.00156176	0.00219311	0.00129593	0.00179436	0.00176113	0.00202697	0.00242571	0.00262509	0.00262509	0.00235926	0.00269154	0.00199374	0.00206019	0.00152853	0.00129593	0.000996868	0.000764266	0.000897182	0.000664579	0.00063135	0.000498434	0.000465205	0.00063135	0.000598121	0.000299061	0.000265832	0.000431976	0.000398747	0.000332289	0.000564892	0.000299061	0.000199374	0.000365518	0.000265832	0.000265832	0.000232603	0.000199374	0.000166145	0.000265832	0.000232603	9.96868e-05
	0.000697808	0.00132916	0.00285769	0.00292415	0.00315675	0.00245894	0.00328967	0.00302383	0.00265832	0.00259186	0.00318998	0.00255863	0.00189405	0.00172791	0.00289092	0.00322321	0.00485143	0.0050508	0.00292415	0.00315675	0.00242571	0.00225957	0.00192728	0.0012627	0.00106333	0.00119624	0.000697808	0.000731037	0.000731037	0.000598121	0.000365518	0.000697808	0.000398747	0.000398747	0.000431976	0.000598121	0.00063135	0.000265832	0.000299061	0.000299061	0.000232603	0.000431976	0.000465205	0.000332289	0.000232603	0.000431976	0.000232603	0.000232603	0.000199374
	0.000731037	0.00162822	0.00206019	0.00215988	0.00166145	0.00279123	0.00255863	0.00259186	0.00219311	0.00235926	0.00219311	0.00202697	0.00146207	0.00186082	0.00245894	0.00405393	0.0035555	0.002758	0.00312352	0.00209342	0.00215988	0.00189405	0.0014953	0.00119624	0.000897182	0.000564892	0.000996868	0.000564892	0.000531663	0.000531663	0.000431976	0.000564892	0.000332289	0.000365518	0.000365518	0.000465205	0.000265832	0.000265832	0.000132916	0.000199374	0.000365518	0.000199374	0.000132916	0.000232603	0.000132916	0.000132916	0.000232603	0.000232603	0.000199374
	0.000731037	0.00199374	0.00259186	0.00242571	0.00225957	0.00265832	0.00186082	0.00282446	0.00285769	0.0022928	0.00159499	0.00222634	0.00219311	0.00169468	0.00295738	0.00325644	0.00302383	0.00265832	0.00245894	0.00232603	0.00162822	0.0014953	0.00119624	0.000996868	0.000764266	0.000431976	0.000897182	0.000764266	0.000664579	0.00063135	0.000398747	0.000598121	0.000431976	0.000299061	0.00063135	0.000332289	0.000265832	0.000199374	0.000265832	0.000166145	0.000299061	0.000166145	0.000166145	0.000199374	0.000398747	0.000398747	0.000332289	0.000265832	0.000299061
	0.000697808	0.00215988	0.00269154	0.00232603	0.00338935	0.0022928	0.0025254	0.00272477	0.00299061	0.00259186	0.00232603	0.00169468	0.00219311	0.00182759	0.00259186	0.00289092	0.00328967	0.00285769	0.00312352	0.00239248	0.0022928	0.00162822	0.00142884	0.000863953	0.0012627	0.000830724	0.000598121	0.000598121	0.000664579	0.000431976	0.000299061	0.000365518	0.000465205	0.000265832	0.000332289	0.000199374	0.000199374	0.000132916	0.000365518	0.000265832	0.000232603	0.000199374	0.000199374	3.32289e-05	0.000498434	0.000232603	0.000132916	0.000232603	0.000166145
	0.000564892	0.00196051	0.00279123	0.00335612	0.00219311	0.00332289	0.00318998	0.00372164	0.00209342	0.00215988	0.00242571	0.00192728	0.00239248	0.00199374	0.0025254	0.00342258	0.0040207	0.00382133	0.00365518	0.00265832	0.00196051	0.00106333	0.00093041	0.000664579	0.00109656	0.000531663	0.000564892	0.000963639	0.000232603	0.000431976	0.000564892	0.00063135	0.000498434	0.000398747	0.000199374	0.000332289	0.000332289	0.000232603	0.000398747	0.000166145	0.000265832	0.000332289	0.000498434	0.000166145	9.96868e-05	0.000132916	0.000299061	0.000232603	0.000199374
	0.000664579	0.00156176	0.00235926	0.00212665	0.00222634	0.00332289	0.00302383	0.002758	0.00219311	0.00206019	0.00179436	0.00202697	0.00182759	0.00206019	0.00259186	0.00295738	0.00272477	0.00272477	0.002758	0.00222634	0.00162822	0.00192728	0.000830724	0.000897182	0.000863953	0.00093041	0.000797495	0.000863953	0.000564892	0.000299061	0.000332289	0.000265832	0.000299061	0.000531663	0.000332289	0.000365518	0.000132916	0.000199374	0.000265832	0.000232603	0.000199374	0.000232603	0.000199374	0.000199374	9.96868e-05	0.000132916	0.000265832	0.000166145	0.000132916
	0.000531663	0.00146207	0.0022928	0.00215988	0.00245894	0.00255863	0.00279123	0.00239248	0.00245894	0.0025254	0.00156176	0.00196051	0.00186082	0.00152853	0.00206019	0.00362196	0.00508403	0.0042533	0.00342258	0.00222634	0.00219311	0.00146207	0.00159499	0.00122947	0.000897182	0.00093041	0.00112978	0.00063135	0.000265832	0.00063135	0.000398747	0.000398747	0.000498434	0.000166145	0.000431976	0.000132916	0.000299061	0.000232603	0.000265832	0.000199374	0.000232603	9.96868e-05	0.000232603	0.000232603	0.000232603	0.000199374	9.96868e-05	0.000132916	0.000132916
	0.000764266	0.000963639	0.00179436	0.00265832	0.00215988	0.00176113	0.00209342	0.0022928	0.00219311	0.00249217	0.00186082	0.00136239	0.00136239	0.00192728	0.00255863	0.00365518	0.00299061	0.00385456	0.0025254	0.00225957	0.00182759	0.00219311	0.000996868	0.00106333	0.00142884	0.000897182	0.000764266	0.000797495	0.000531663	0.000664579	0.000365518	0.000232603	0.000398747	0.000265832	0.00063135	0.000232603	0.000232603	0.000465205	0.000132916	3.32289e-05	0.000265832	0.000232603	0.000232603	0.000199374	0.000332289	0.000132916	9.96868e-05	0.000166145	0.000166145
	0.000332289	0.00132916	0.00232603	0.00172791	0.00209342	0.00235926	0.00299061	0.00219311	0.00202697	0.00172791	0.00152853	0.00159499	0.00119624	0.0025254	0.00338935	0.00322321	0.00249217	0.00292415	0.00199374	0.00142884	0.00199374	0.00129593	0.0012627	0.00106333	0.00142884	0.000897182	0.000963639	0.000498434	0.000764266	0.000564892	0.000431976	0.000332289	0.000398747	0.000431976	0.000332289	0.000265832	0.000199374	0.000232603	0.000265832	0.000398747	0.000332289	0.000199374	0.000199374	9.96868e-05	0.000199374	6.64579e-05	0.000232603	9.96868e-05	6.64579e-05
	0.000697808	0.00202697	0.00259186	0.00312352	0.00219311	0.00269154	0.00335612	0.00338935	0.0035555	0.00239248	0.00192728	0.00176113	0.00179436	0.00249217	0.00192728	0.00398747	0.0042533	0.00282446	0.00295738	0.00302383	0.00199374	0.00215988	0.00186082	0.00109656	0.000897182	0.000996868	0.000531663	0.000531663	0.000431976	0.000299061	0.000332289	0.000564892	0.000332289	0.000299061	0.000232603	0.000398747	0.000332289	0.000232603	0.000265832	0.000365518	0.000166145	0.000265832	0.000166145	9.96868e-05	9.96868e-05	0.000132916	0.000232603	0.000232603	0.000299061
	0.00063135	0.0014953	0.00245894	0.00269154	0.002758	0.00282446	0.00315675	0.00302383	0.00206019	0.00192728	0.00176113	0.00232603	0.00176113	0.00166145	0.00478497	0.00441945	0.00295738	0.00305706	0.00365518	0.00232603	0.0014953	0.00215988	0.00172791	0.00112978	0.00122947	0.000797495	0.000797495	0.00106333	0.000398747	0.000232603	0.000332289	0.000431976	0.000365518	0.000299061	0.000265832	0.000232603	0.000398747	0.000332289	0.000299061	9.96868e-05	0.000199374	0.000199374	0.000166145	0.000166145	0.000232603	9.96868e-05	0.000232603	9.96868e-05	0.000299061
	0.000731037	0.00132916	0.00129593	0.00212665	0.00249217	0.00242571	0.00335612	0.00202697	0.0014953	0.0022928	0.00166145	0.00179436	0.00196051	0.00212665	0.00245894	0.00219311	0.00239248	0.00318998	0.00179436	0.00179436	0.00206019	0.00176113	0.00139562	0.00116301	0.000564892	0.000764266	0.00119624	0.000531663	0.000531663	0.000598121	0.000232603	0.000431976	0.000232603	0.000365518	0.000265832	0.000232603	0.000232603	0.000265832	0.000132916	0.000232603	0.000299061	6.64579e-05	0.000132916	0.000132916	0.000166145	0.000232603	6.64579e-05	0.000132916	0.000166145
	0.000498434	0.00152853	0.00215988	0.00255863	0.00232603	0.00328967	0.00215988	0.00239248	0.00295738	0.00285769	0.00249217	0.00192728	0.00328967	0.00279123	0.0022928	0.0035555	0.00338935	0.00322321	0.00262509	0.00382133	0.00282446	0.00272477	0.00169468	0.00106333	0.0012627	0.0014953	0.000598121	0.000498434	0.000498434	0.000332289	0.000465205	0.000332289	0.000232603	0.000431976	0.000232603	0.000332289	0.000265832	0.000132916	0.000332289	9.96868e-05	0.000132916	6.64579e-05	6.64579e-05	0.000166145	0.000398747	0.000332289	0.000199374	9.96868e-05	0.000132916
	0.000531663	0.0014953	0.00192728	0.0022928	0.00225957	0.00242571	0.00239248	0.00239248	0.00169468	0.00169468	0.00206019	0.00169468	0.00162822	0.00186082	0.00315675	0.00299061	0.00222634	0.00232603	0.00398747	0.00295738	0.00235926	0.00189405	0.00093041	0.00136239	0.0012627	0.000797495	0.00063135	0.000531663	0.000731037	0.000332289	0.000465205	0.000598121	0.000365518	0.000332289	0.000265832	0.000465205	0.000398747	0.000132916	9.96868e-05	0.000232603	0.000166145	9.96868e-05	9.96868e-05	9.96868e-05	0.000199374	0.000199374	0.000232603	0.000265832	0.000199374
	0.000731037	0.00162822	0.00215988	0.00202697	0.0025254	0.0025254	0.00269154	0.00282446	0.00219311	0.00242571	0.00202697	0.00179436	0.00179436	0.00186082	0.0022928	0.00159499	0.00222634	0.00342258	0.00279123	0.00335612	0.00262509	0.00132916	0.00142884	0.00249217	0.000764266	0.000498434	0.000830724	0.000697808	0.000498434	0.000431976	0.000398747	0.000365518	0.000531663	0.000398747	0.000232603	0.000132916	0.000265832	0.000299061	0.000199374	3.32289e-05	0.000166145	0.000232603	0.000199374	0.000232603	6.64579e-05	0.000232603	0.000299061	9.96868e-05	3.32289e-05
	0.000697808	0.00186082	0.00245894	0.00265832	0.0022928	0.00242571	0.00249217	0.00279123	0.00279123	0.00335612	0.00212665	0.00206019	0.00199374	0.00176113	0.00199374	0.00309029	0.00372164	0.00309029	0.00398747	0.00305706	0.00265832	0.00169468	0.00239248	0.00132916	0.000897182	0.0010301	0.000697808	0.000731037	0.000498434	0.000332289	0.000365518	0.000498434	0.000265832	0.000299061	0.000365518	0.000398747	0.000332289	0.000199374	0.000265832	0.000365518	0.000132916	0.000166145	0.000132916	6.64579e-05	0.000299061	0.000265832	0.000232603	0.000365518	0.000299061
	0.000365518	0.00152853	0.00225957	0.00235926	0.00219311	0.00189405	0.00225957	0.00209342	0.00279123	0.00232603	0.0014953	0.00182759	0.00146207	0.00156176	0.00239248	0.00368841	0.00318998	0.00345581	0.00398747	0.00245894	0.00142884	0.00172791	0.0010301	0.00106333	0.000897182	0.000697808	0.000697808	0.000232603	0.000132916	0.000398747	0.000299061	0.000232603	0.000166145	0.000299061	0.000232603	0.000199374	0.000132916	0.000265832	0.000232603	6.64579e-05	0.000166145	0.000199374	0.000199374	0.000132916	0.000132916	0.000232603	0.000265832	0.000166145	0.000132916
	0.000664579	0.00116301	0.00192728	0.00212665	0.00222634	0.00212665	0.00209342	0.00262509	0.00212665	0.00186082	0.00156176	0.00146207	0.00132916	0.00156176	0.00239248	0.00242571	0.00269154	0.00262509	0.00222634	0.00199374	0.00122947	0.000963639	0.0010301	0.00093041	0.000697808	0.000564892	0.000365518	0.000465205	0.000398747	0.000332289	0.000398747	0.000199374	0.000465205	0.000166145	0.000398747	0.000265832	0.000199374	0.000199374	0.000232603	0.000265832	0.000166145	9.96868e-05	0.000365518	0.000232603	0.000299061	0.000166145	0.000166145	0.000132916	0.000232603
	0.000564892	0.0014953	0.00262509	0.00279123	0.00249217	0.00262509	0.00375487	0.00345581	0.00289092	0.00225957	0.00206019	0.00199374	0.00162822	0.00206019	0.00242571	0.00398747	0.00455237	0.00385456	0.00375487	0.00299061	0.00279123	0.00166145	0.00112978	0.00122947	0.00122947	0.000697808	0.000664579	0.000498434	0.000498434	0.00063135	0.000265832	0.000398747	0.000332289	0.000398747	0.000299061	0.000166145	0.000132916	0.000232603	0	9.96868e-05	0.000265832	0.000332289	0.000199374	0.000365518	0.000232603	0.000265832	0.000232603	0.000431976	0.000166145
	0.000465205	0.00139562	0.00235926	0.00202697	0.00222634	0.00282446	0.00255863	0.00269154	0.00172791	0.00219311	0.00202697	0.00202697	0.00189405	0.00176113	0.00338935	0.00408716	0.002758	0.00279123	0.00382133	0.00282446	0.00202697	0.00119624	0.00146207	0.00132916	0.00109656	0.000564892	0.000564892	0.00063135	0.000332289	0.000365518	0.000166145	9.96868e-05	0.000332289	0.000166145	0.000265832	0.000299061	0.000199374	9.96868e-05	0.000132916	0.000299061	0.000232603	0.000232603	0.000132916	0.000132916	0.000299061	0.000132916	0.000132916	0.000166145	6.64579e-05
	0.000697808	0.00139562	0.00206019	0.0025254	0.00259186	0.00272477	0.00285769	0.00235926	0.0022928	0.00162822	0.00166145	0.00169468	0.00199374	0.00242571	0.00235926	0.00245894	0.00255863	0.00282446	0.00186082	0.00179436	0.00156176	0.00146207	0.00106333	0.00116301	0.000764266	0.000431976	0.000465205	0.000265832	0.000365518	0.000265832	0.000332289	0.000299061	0.000365518	0.000132916	9.96868e-05	0.000132916	0.000199374	0.000232603	0.000199374	3.32289e-05	0.000166145	6.64579e-05	0.000332289	0.000166145	0.000132916	0.000199374	0.000232603	0.000232603	0.000232603
	rpl11bKO average value (rep2)
	0.000390249	0.00146343	0.00165856	0.00139839	0.00117075	0.00126831	0.00123579	0.00149596	0.00149596	0.00120327	0.000910582	0.000878061	0.000910582	0.00133335	0.00120327	0.00126831	0.00143091	0.00130083	0.00104067	0.00104067	0.00123579	0.000975623	0.000943103	0.00107319	0.00100814	0.000780499	0.000910582	0.000747978	0.000455291	0.00120327	0.00113823	0.000747978	0.00042277	0.00107319	0.000943103	0.000747978	0.000975623	0.000747978	0.000747978	0.000715457	0.000780499	0.000910582	0.000650416	0.000650416	0.000585374	0.000780499	0.000682936	0.000617895	0.000878061
	0.00042277	0.000813019	0.00214637	0.00227645	0.00240654	0.00182116	0.00191873	0.00175612	0.00100814	0.00117075	0.00117075	0.00123579	0.00123579	0.000975623	0.000878061	0.00149596	0.00165856	0.00208133	0.00175612	0.00191873	0.00149596	0.00117075	0.00130083	0.000943103	0.000617895	0.00100814	0.00130083	0.000617895	0.00139839	0.000943103	0.00113823	0.00110571	0.00100814	0.000975623	0.00110571	0.00117075	0.00113823	0.00169108	0.00104067	0.00126831	0.00117075	0.000682936	0.000715457	0.00104067	0.000813019	0.00110571	0.00084554	0.000715457	0.000943103
	0.000520332	0.00133335	0.00133335	0.00182116	0.00201629	0.00146343	0.00191873	0.0017236	0.00113823	0.00126831	0.00139839	0.00146343	0.00120327	0.00149596	0.00143091	0.00165856	0.00149596	0.0017236	0.00149596	0.00107319	0.000617895	0.000813019	0.00123579	0.000943103	0.00104067	0.00120327	0.000878061	0.000682936	0.00104067	0.00113823	0.00126831	0.00133335	0.00139839	0.00117075	0.00107319	0.000552853	0.000715457	0.00100814	0.000943103	0.00126831	0.00120327	0.00100814	0.00104067	0.00084554	0.000780499	0.00084554	0.00117075	0.00100814	0.00113823
	0.000195125	0.00113823	0.00198377	0.0017236	0.00152848	0.00149596	0.00188621	0.00139839	0.00159352	0.00136587	0.00165856	0.00152848	0.00113823	0.00117075	0.00113823	0.00152848	0.00214637	0.00188621	0.00130083	0.00113823	0.00113823	0.00120327	0.00107319	0.00169108	0.00100814	0.00100814	0.00117075	0.00110571	0.00126831	0.000943103	0.00159352	0.00107319	0.00178864	0.000975623	0.00107319	0.000813019	0.00084554	0.00146343	0.000813019	0.00110571	0.000943103	0.00126831	0.000878061	0.00143091	0.00110571	0.000943103	0.00136587	0.000878061	0.00100814
	0.00042277	0.000975623	0.00221141	0.00165856	0.00208133	0.00130083	0.00185368	0.00182116	0.00117075	0.00162604	0.000813019	0.00146343	0.00143091	0.00104067	0.00136587	0.00211385	0.00175612	0.00165856	0.00104067	0.00133335	0.000975623	0.000943103	0.00139839	0.00117075	0.00104067	0.00084554	0.000943103	0.000715457	0.00107319	0.000910582	0.00104067	0.00110571	0.00133335	0.00113823	0.000715457	0.00126831	0.00110571	0.00143091	0.00126831	0.000780499	0.000878061	0.000943103	0.00126831	0.00104067	0.00117075	0.00104067	0.00104067	0.000943103	0.000910582
	0.000585374	0.00100814	0.00237402	0.0017236	0.00152848	0.001561	0.00143091	0.00130083	0.00130083	0.00120327	0.00143091	0.00123579	0.00143091	0.00130083	0.00178864	0.00146343	0.00165856	0.00139839	0.00165856	0.00110571	0.00143091	0.00152848	0.000910582	0.00113823	0.00159352	0.000878061	0.00126831	0.00120327	0.00146343	0.00126831	0.00152848	0.00100814	0.000878061	0.00136587	0.00104067	0.00146343	0.000715457	0.00133335	0.00107319	0.00110571	0.000975623	0.000813019	0.000943103	0.00126831	0.00120327	0.00123579	0.000780499	0.00117075	0.00084554
	0.000455291	0.00143091	0.00198377	0.00221141	0.00175612	0.00146343	0.001561	0.00149596	0.00169108	0.00195125	0.00146343	0.00133335	0.000910582	0.00143091	0.00185368	0.00188621	0.00165856	0.00136587	0.00165856	0.00149596	0.00130083	0.00117075	0.00117075	0.00162604	0.00123579	0.00110571	0.00104067	0.00139839	0.000943103	0.00123579	0.000943103	0.00120327	0.00107319	0.00084554	0.00133335	0.00133335	0.00133335	0.00107319	0.000910582	0.000975623	0.00120327	0.00123579	0.00107319	0.00136587	0.00130083	0.000878061	0.00104067	0.00084554	0.00110571
	0.000682936	0.00149596	0.00152848	0.00185368	0.00217889	0.00146343	0.00175612	0.00178864	0.00126831	0.00182116	0.00175612	0.001561	0.00169108	0.00169108	0.00139839	0.00126831	0.00195125	0.00149596	0.0017236	0.00188621	0.00110571	0.00130083	0.00104067	0.00165856	0.00084554	0.000943103	0.000878061	0.00133335	0.00100814	0.00130083	0.00123579	0.00133335	0.00162604	0.00146343	0.00117075	0.00123579	0.00123579	0.000943103	0.000650416	0.000975623	0.000715457	0.00113823	0.000975623	0.00110571	0.000878061	0.00100814	0.00123579	0.00113823	0.00130083
	0.000715457	0.00162604	0.00221141	0.00175612	0.00182116	0.0017236	0.00175612	0.00159352	0.00133335	0.0017236	0.00178864	0.00208133	0.00165856	0.00159352	0.001561	0.00201629	0.00188621	0.00133335	0.00123579	0.00162604	0.00110571	0.00152848	0.00143091	0.000780499	0.00117075	0.000975623	0.00120327	0.000910582	0.00100814	0.00113823	0.00178864	0.001561	0.00169108	0.00120327	0.00126831	0.000747978	0.000975623	0.00120327	0.000910582	0.00107319	0.000715457	0.00113823	0.00126831	0.000878061	0.000975623	0.000878061	0.00120327	0.00152848	0.00130083
	0.000650416	0.00123579	0.00240654	0.00169108	0.00133335	0.0017236	0.00152848	0.00198377	0.0017236	0.00169108	0.00120327	0.00133335	0.00182116	0.00201629	0.00224393	0.00159352	0.00175612	0.00217889	0.00130083	0.00146343	0.0017236	0.0017236	0.00126831	0.00133335	0.00130083	0.00107319	0.000878061	0.000780499	0.00117075	0.001561	0.00133335	0.00130083	0.00175612	0.00110571	0.00107319	0.00143091	0.00120327	0.000813019	0.00084554	0.00123579	0.00162604	0.00159352	0.00136587	0.00139839	0.00100814	0.00084554	0.00143091	0.00159352	0.00133335
	0.000455291	0.00159352	0.00165856	0.00126831	0.00123579	0.00152848	0.000975623	0.00146343	0.00139839	0.00117075	0.00136587	0.00188621	0.00146343	0.00214637	0.00178864	0.00133335	0.00175612	0.00162604	0.00165856	0.000910582	0.00107319	0.00107319	0.00149596	0.00113823	0.00139839	0.00139839	0.00139839	0.00104067	0.00113823	0.00100814	0.00159352	0.00136587	0.00159352	0.00126831	0.00107319	0.00136587	0.000910582	0.00084554	0.00123579	0.00117075	0.000813019	0.00100814	0.000910582	0.00104067	0.00107319	0.00152848	0.00133335	0.00152848	0.000975623
	0.00104067	0.00247158	0.00149596	0.00195125	0.0017236	0.00224393	0.00191873	0.00211385	0.00175612	0.00185368	0.00152848	0.00110571	0.00165856	0.00130083	0.00182116	0.0017236	0.00136587	0.001561	0.00182116	0.00191873	0.00152848	0.00100814	0.00130083	0.00104067	0.00130083	0.00139839	0.000878061	0.00178864	0.00169108	0.00175612	0.00143091	0.00159352	0.00136587	0.00149596	0.00113823	0.00133335	0.00133335	0.00136587	0.000943103	0.0017236	0.00117075	0.00113823	0.00120327	0.00110571	0.0017236	0.00159352	0.001561	0.00139839	0.00130083
	0.000520332	0.00139839	0.0023415	0.00224393	0.00204881	0.00253662	0.00178864	0.00208133	0.00146343	0.00178864	0.00149596	0.00130083	0.00152848	0.00146343	0.00146343	0.00165856	0.00149596	0.00175612	0.00146343	0.00136587	0.001561	0.00100814	0.00130083	0.00162604	0.00084554	0.00120327	0.00107319	0.00117075	0.0017236	0.00110571	0.00123579	0.001561	0.00146343	0.00117075	0.00139839	0.00110571	0.000910582	0.00117075	0.000943103	0.00126831	0.00104067	0.000975623	0.000943103	0.00126831	0.00162604	0.00123579	0.00146343	0.000910582	0.00139839
	0.000390249	0.000975623	0.00204881	0.00282931	0.00208133	0.00204881	0.00221141	0.00182116	0.00201629	0.00208133	0.00152848	0.00149596	0.00162604	0.00188621	0.00133335	0.00204881	0.00165856	0.00152848	0.00169108	0.00201629	0.00146343	0.00104067	0.00139839	0.00110571	0.00152848	0.00165856	0.00117075	0.00169108	0.00133335	0.00169108	0.00159352	0.00159352	0.00104067	0.00152848	0.00120327	0.00152848	0.00133335	0.00133335	0.0017236	0.00175612	0.00143091	0.00100814	0.00146343	0.00162604	0.00143091	0.00120327	0.00143091	0.00133335	0.00149596
	0.000682936	0.00146343	0.00315452	0.00237402	0.00182116	0.00198377	0.00175612	0.00165856	0.00139839	0.00182116	0.00188621	0.001561	0.00178864	0.00146343	0.00149596	0.00169108	0.00204881	0.00247158	0.00130083	0.00136587	0.00120327	0.00133335	0.00178864	0.00169108	0.00178864	0.00123579	0.00146343	0.00143091	0.0017236	0.00139839	0.00120327	0.00136587	0.00149596	0.001561	0.00146343	0.00162604	0.00146343	0.00143091	0.00104067	0.00104067	0.000715457	0.00136587	0.00136587	0.00139839	0.00136587	0.00149596	0.0017236	0.00143091	0.00130083
	0.000552853	0.00182116	0.00243906	0.00243906	0.00208133	0.0025041	0.00204881	0.00178864	0.00198377	0.00162604	0.00123579	0.00175612	0.00139839	0.00100814	0.00126831	0.00198377	0.00221141	0.00198377	0.00143091	0.00139839	0.00139839	0.00182116	0.00149596	0.00146343	0.00104067	0.00149596	0.00152848	0.00162604	0.00146343	0.0017236	0.00117075	0.0017236	0.00162604	0.001561	0.00182116	0.00227645	0.00188621	0.00133335	0.00169108	0.00120327	0.00139839	0.001561	0.00123579	0.00133335	0.00143091	0.00165856	0.00130083	0.00120327	0.00113823
	0.000682936	0.00224393	0.00243906	0.00263418	0.00224393	0.00191873	0.00208133	0.0025041	0.00191873	0.00169108	0.00208133	0.00149596	0.00100814	0.00201629	0.0023415	0.00198377	0.00198377	0.0023415	0.00204881	0.00195125	0.00208133	0.00175612	0.00185368	0.0023415	0.00230898	0.00169108	0.00149596	0.00159352	0.00159352	0.00133335	0.00182116	0.00188621	0.00208133	0.0023415	0.00279679	0.00149596	0.00165856	0.00100814	0.00126831	0.00159352	0.0017236	0.00185368	0.00182116	0.00188621	0.00247158	0.00175612	0.001561	0.00178864	0.001561
	0.000455291	0.00162604	0.00240654	0.00237402	0.0025041	0.00198377	0.00178864	0.00263418	0.00198377	0.00143091	0.00175612	0.00169108	0.00204881	0.00221141	0.00198377	0.00312199	0.00256914	0.00178864	0.00208133	0.00240654	0.00208133	0.00169108	0.00136587	0.00165856	0.00146343	0.001561	0.00120327	0.00133335	0.00126831	0.00139839	0.00159352	0.00182116	0.00182116	0.00146343	0.00113823	0.00162604	0.00126831	0.001561	0.00130083	0.00165856	0.00104067	0.00162604	0.00139839	0.00152848	0.00152848	0.00136587	0.00130083	0.000747978	0.001561
	0.000585374	0.00185368	0.00783751	0.00448787	0.00321956	0.00240654	0.00260166	0.00204881	0.00185368	0.00169108	0.00198377	0.00146343	0.00191873	0.00182116	0.00247158	0.00286183	0.00204881	0.0025041	0.00237402	0.00227645	0.00143091	0.00201629	0.00198377	0.00198377	0.00185368	0.00146343	0.00204881	0.00139839	0.00139839	0.00165856	0.00321956	0.00152848	0.00188621	0.00126831	0.00169108	0.00123579	0.00149596	0.00110571	0.00159352	0.00195125	0.00123579	0.001561	0.00136587	0.00243906	0.00260166	0.00211385	0.00188621	0.00146343	0.00133335
	0.00084554	0.00237402	0.00237402	0.00243906	0.00185368	0.00149596	0.0023415	0.00198377	0.0017236	0.00208133	0.00188621	0.0017236	0.00113823	0.00146343	0.00159352	0.0017236	0.0017236	0.00243906	0.00211385	0.00159352	0.00110571	0.00169108	0.00165856	0.001561	0.00143091	0.001561	0.00159352	0.00104067	0.00162604	0.00195125	0.00133335	0.001561	0.00162604	0.00117075	0.00182116	0.00104067	0.00126831	0.00143091	0.00139839	0.00123579	0.00139839	0.00146343	0.00169108	0.00130083	0.001561	0.00152848	0.00130083	0.000780499	0.00146343
	0.000585374	0.00139839	0.00198377	0.00211385	0.0032846	0.00214637	0.00211385	0.00208133	0.00165856	0.00240654	0.00182116	0.00211385	0.00198377	0.00227645	0.00224393	0.00227645	0.00256914	0.00214637	0.00182116	0.00224393	0.00185368	0.00195125	0.00204881	0.00139839	0.00149596	0.00201629	0.00201629	0.00214637	0.00253662	0.00178864	0.00169108	0.0017236	0.00198377	0.00185368	0.00165856	0.00159352	0.001561	0.00143091	0.00162604	0.00149596	0.00152848	0.00146343	0.00175612	0.00185368	0.00208133	0.00191873	0.0017236	0.00120327	0.00120327
	0.000487812	0.00159352	0.00188621	0.00243906	0.0025041	0.00188621	0.00227645	0.001561	0.00178864	0.00195125	0.00165856	0.00185368	0.00195125	0.00191873	0.00198377	0.00221141	0.00198377	0.00221141	0.00243906	0.001561	0.00191873	0.00139839	0.00149596	0.00162604	0.00185368	0.00169108	0.00130083	0.00182116	0.00143091	0.0017236	0.00201629	0.00123579	0.00146343	0.00175612	0.00208133	0.00146343	0.00113823	0.00162604	0.0017236	0.0017236	0.0017236	0.0017236	0.00211385	0.001561	0.00178864	0.00120327	0.00178864	0.00110571	0.00126831
	0.00084554	0.00178864	0.0025041	0.00198377	0.00237402	0.00191873	0.00165856	0.00198377	0.00185368	0.00198377	0.00227645	0.00208133	0.00230898	0.00201629	0.00217889	0.00214637	0.00237402	0.0025041	0.00208133	0.00224393	0.00188621	0.00188621	0.00123579	0.00159352	0.00211385	0.00143091	0.00211385	0.00188621	0.0017236	0.00201629	0.00188621	0.00175612	0.00152848	0.00191873	0.00221141	0.00185368	0.00182116	0.00133335	0.00211385	0.00152848	0.00178864	0.00149596	0.00126831	0.00123579	0.00162604	0.00136587	0.00117075	0.00143091	0.00107319
	0.00084554	0.00237402	0.00237402	0.00263418	0.0026667	0.00227645	0.00195125	0.00237402	0.00243906	0.00289435	0.0025041	0.00253662	0.00204881	0.00175612	0.00237402	0.00338216	0.00247158	0.00260166	0.00227645	0.0026667	0.00230898	0.00165856	0.00211385	0.00211385	0.0017236	0.00224393	0.00224393	0.00185368	0.00279679	0.00185368	0.00165856	0.00169108	0.00198377	0.00263418	0.00318704	0.00169108	0.00211385	0.00185368	0.00182116	0.00139839	0.00204881	0.00152848	0.00117075	0.00162604	0.001561	0.00162604	0.00123579	0.00123579	0.00120327
	0.000682936	0.00253662	0.00302443	0.00302443	0.00289435	0.00230898	0.00295939	0.00253662	0.00260166	0.00214637	0.00204881	0.00247158	0.00217889	0.00240654	0.00318704	0.00373989	0.00325208	0.00286183	0.00260166	0.00211385	0.00224393	0.00224393	0.00217889	0.00178864	0.00263418	0.0026667	0.00260166	0.00299191	0.00224393	0.00224393	0.0023415	0.00286183	0.00243906	0.00318704	0.00211385	0.00169108	0.001561	0.00217889	0.00198377	0.00191873	0.001561	0.00204881	0.00201629	0.00165856	0.00198377	0.00169108	0.00146343	0.00195125	0.00152848
	0.000747978	0.00208133	0.00227645	0.00318704	0.00299191	0.00403258	0.00351224	0.00325208	0.00240654	0.00247158	0.00195125	0.00165856	0.00175612	0.00276427	0.00221141	0.00286183	0.0034472	0.00243906	0.00217889	0.00221141	0.00178864	0.00182116	0.00211385	0.00224393	0.00198377	0.00195125	0.00211385	0.00273175	0.00201629	0.00149596	0.00198377	0.00224393	0.00247158	0.00191873	0.00175612	0.00204881	0.00230898	0.0017236	0.00139839	0.00198377	0.00201629	0.00130083	0.00204881	0.00208133	0.00136587	0.00126831	0.00133335	0.00152848	0.00130083
	0.00084554	0.00162604	0.00260166	0.00360981	0.00334964	0.00432526	0.00299191	0.00312199	0.0023415	0.00247158	0.00227645	0.00185368	0.00237402	0.0025041	0.00302443	0.00282931	0.00302443	0.00253662	0.0023415	0.00204881	0.00237402	0.00221141	0.00230898	0.00221141	0.00185368	0.00299191	0.00201629	0.00204881	0.00162604	0.00182116	0.00269922	0.00208133	0.00221141	0.00214637	0.00185368	0.00191873	0.0017236	0.00230898	0.00152848	0.00178864	0.00139839	0.00188621	0.00146343	0.00143091	0.00149596	0.00113823	0.00117075	0.00117075	0.00113823
	0.00084554	0.00201629	0.00221141	0.00305695	0.0032846	0.00263418	0.00286183	0.00243906	0.00240654	0.00224393	0.00224393	0.00240654	0.00178864	0.00305695	0.00260166	0.0026667	0.00273175	0.00334964	0.00305695	0.00279679	0.00305695	0.00243906	0.00273175	0.00224393	0.00282931	0.00191873	0.0017236	0.00230898	0.0023415	0.00191873	0.00260166	0.00214637	0.00208133	0.00221141	0.00204881	0.001561	0.00178864	0.001561	0.00159352	0.00169108	0.00178864	0.0017236	0.00208133	0.00152848	0.00204881	0.00214637	0.00185368	0.000943103	0.00149596
	0.000878061	0.00169108	0.00305695	0.0032846	0.00273175	0.00208133	0.00260166	0.00273175	0.00279679	0.00224393	0.0023415	0.00292687	0.00273175	0.00273175	0.00230898	0.00273175	0.00286183	0.00243906	0.00325208	0.00289435	0.00260166	0.00243906	0.00224393	0.00253662	0.00214637	0.00204881	0.00230898	0.0023415	0.00295939	0.0026667	0.00247158	0.0025041	0.00247158	0.00260166	0.00208133	0.00191873	0.00169108	0.00169108	0.00169108	0.00198377	0.00182116	0.00175612	0.00120327	0.00149596	0.00133335	0.00123579	0.00152848	0.00149596	0.001561
	0.00104067	0.00221141	0.00269922	0.00334964	0.00256914	0.00224393	0.00247158	0.00279679	0.00269922	0.00230898	0.00211385	0.00227645	0.00247158	0.00214637	0.00253662	0.00341468	0.00305695	0.00256914	0.00263418	0.00243906	0.00263418	0.00217889	0.00263418	0.00201629	0.00217889	0.00182116	0.00208133	0.00201629	0.00247158	0.00191873	0.00240654	0.00237402	0.00243906	0.00201629	0.00211385	0.00185368	0.00198377	0.00110571	0.00175612	0.00178864	0.00162604	0.00126831	0.00123579	0.00120327	0.00130083	0.00146343	0.00110571	0.00198377	0.00133335
	0.00084554	0.00237402	0.0034472	0.00286183	0.0023415	0.00292687	0.00321956	0.00227645	0.00299191	0.00289435	0.00227645	0.00214637	0.00208133	0.00243906	0.00240654	0.00305695	0.00331712	0.00312199	0.00312199	0.00305695	0.00256914	0.00305695	0.00253662	0.00211385	0.00253662	0.00253662	0.00253662	0.00282931	0.00227645	0.00243906	0.0026667	0.00273175	0.00221141	0.00185368	0.00182116	0.00191873	0.00162604	0.00152848	0.00221141	0.00159352	0.00188621	0.00175612	0.00165856	0.00136587	0.00152848	0.00117075	0.00107319	0.00133335	0.00130083
	0.00133335	0.00253662	0.00367485	0.00230898	0.00299191	0.00282931	0.00325208	0.00295939	0.00331712	0.00240654	0.00208133	0.00260166	0.00263418	0.00204881	0.00338216	0.00338216	0.00299191	0.00338216	0.00377241	0.00204881	0.00279679	0.00292687	0.0023415	0.00276427	0.00195125	0.0023415	0.0025041	0.00243906	0.00253662	0.00286183	0.0023415	0.00230898	0.00289435	0.00211385	0.00315452	0.00195125	0.00191873	0.00169108	0.00152848	0.00152848	0.00152848	0.00188621	0.00123579	0.00110571	0.00143091	0.00143091	0.00143091	0.00130083	0.00201629
	0.00104067	0.0026667	0.00383745	0.00510576	0.00351224	0.00289435	0.00312199	0.00243906	0.00318704	0.00243906	0.00237402	0.00204881	0.00247158	0.00305695	0.00299191	0.00325208	0.00334964	0.00312199	0.00315452	0.00237402	0.00302443	0.0023415	0.00227645	0.0023415	0.0025041	0.00276427	0.00292687	0.00230898	0.00279679	0.0025041	0.00292687	0.00243906	0.00204881	0.00263418	0.00217889	0.00208133	0.00198377	0.00191873	0.00185368	0.00182116	0.00149596	0.00162604	0.00149596	0.00169108	0.00126831	0.00208133	0.001561	0.0017236	0.00198377
	0.000650416	0.00347972	0.00552853	0.00507324	0.00302443	0.00318704	0.00429274	0.00357729	0.00273175	0.00256914	0.0025041	0.00269922	0.00243906	0.00312199	0.00370737	0.00312199	0.00256914	0.00282931	0.00380493	0.00360981	0.0032846	0.00263418	0.00302443	0.00305695	0.0026667	0.00256914	0.00273175	0.00286183	0.00305695	0.00247158	0.00279679	0.0025041	0.00292687	0.00195125	0.00230898	0.00221141	0.0026667	0.00178864	0.00169108	0.00165856	0.00188621	0.00165856	0.00162604	0.00139839	0.00136587	0.00130083	0.00126831	0.00217889	0.00178864
	0.000325208	0.00305695	0.00357729	0.00373989	0.00373989	0.00341468	0.00377241	0.00312199	0.00247158	0.00256914	0.00227645	0.0023415	0.00247158	0.00282931	0.00292687	0.00286183	0.00347972	0.00292687	0.00295939	0.00282931	0.00240654	0.00237402	0.00289435	0.00217889	0.00217889	0.00253662	0.00243906	0.00260166	0.00237402	0.00224393	0.00263418	0.00230898	0.00217889	0.00195125	0.00201629	0.00217889	0.00165856	0.00182116	0.00175612	0.00159352	0.00139839	0.00143091	0.00214637	0.00107319	0.00139839	0.00178864	0.00175612	0.00120327	0.00191873
	0.00152848	0.00308947	0.00315452	0.00409762	0.00386997	0.0032846	0.00386997	0.00305695	0.0026667	0.00299191	0.00305695	0.0026667	0.00282931	0.00299191	0.00305695	0.00403258	0.00390249	0.00510576	0.00299191	0.0032846	0.00334964	0.00292687	0.00276427	0.00286183	0.00282931	0.00308947	0.00364233	0.00325208	0.00302443	0.00214637	0.00247158	0.00214637	0.00208133	0.00286183	0.00260166	0.00263418	0.00169108	0.00198377	0.00169108	0.00120327	0.0017236	0.00175612	0.00185368	0.00188621	0.00136587	0.00165856	0.0017236	0.00188621	0.00136587
	0.00104067	0.00221141	0.0034472	0.00364233	0.00367485	0.0034472	0.00308947	0.00286183	0.00357729	0.00247158	0.00240654	0.00305695	0.00302443	0.00295939	0.00325208	0.0042277	0.0048456	0.00468299	0.00403258	0.0032846	0.00273175	0.00338216	0.00299191	0.00263418	0.00321956	0.00308947	0.00299191	0.00315452	0.00221141	0.00230898	0.00247158	0.0023415	0.00299191	0.00240654	0.00221141	0.0025041	0.00198377	0.00178864	0.00136587	0.00159352	0.00152848	0.00185368	0.00195125	0.00159352	0.00204881	0.00162604	0.00152848	0.00143091	0.00165856
	0.000910582	0.00276427	0.00468299	0.00400006	0.0042277	0.00357729	0.00367485	0.00364233	0.00276427	0.00263418	0.00360981	0.00308947	0.00299191	0.00308947	0.00347972	0.00419518	0.00338216	0.00386997	0.00409762	0.00321956	0.00331712	0.00315452	0.00308947	0.00276427	0.00263418	0.00269922	0.00260166	0.00221141	0.0025041	0.00256914	0.00260166	0.00256914	0.00377241	0.00315452	0.00279679	0.00253662	0.00185368	0.00191873	0.00178864	0.00165856	0.001561	0.00100814	0.00175612	0.00214637	0.00188621	0.00191873	0.00143091	0.0017236	0.00100814
	0.00133335	0.00380493	0.00360981	0.00390249	0.00400006	0.00435778	0.00357729	0.0034472	0.00370737	0.00351224	0.00305695	0.00396754	0.00331712	0.00318704	0.00409762	0.00429274	0.00364233	0.00413014	0.00308947	0.00364233	0.00299191	0.00312199	0.0034472	0.00351224	0.00321956	0.00338216	0.00286183	0.00338216	0.00279679	0.0032846	0.00383745	0.00393501	0.00354476	0.00276427	0.00305695	0.00188621	0.00204881	0.00253662	0.00224393	0.00175612	0.00191873	0.00139839	0.00195125	0.00221141	0.00198377	0.00204881	0.00247158	0.00149596	0.000975623
	0.00130083	0.00351224	0.00380493	0.00373989	0.00396754	0.00338216	0.00393501	0.00338216	0.00419518	0.00318704	0.00370737	0.00276427	0.00370737	0.00347972	0.0040651	0.00403258	0.00468299	0.00347972	0.00478055	0.0048456	0.00386997	0.00416266	0.00357729	0.00370737	0.00318704	0.00286183	0.00243906	0.00263418	0.00308947	0.00321956	0.00373989	0.00429274	0.0034472	0.00312199	0.00299191	0.00224393	0.00208133	0.00263418	0.00204881	0.00195125	0.00214637	0.00224393	0.00214637	0.00211385	0.00139839	0.0023415	0.00182116	0.00104067	0.000910582
	0.00107319	0.00253662	0.00357729	0.00315452	0.00413014	0.00334964	0.00360981	0.00305695	0.00367485	0.0026667	0.00282931	0.00305695	0.00308947	0.00289435	0.00334964	0.00318704	0.0040651	0.00409762	0.00373989	0.00357729	0.00380493	0.00360981	0.00299191	0.00253662	0.00299191	0.00321956	0.00315452	0.00256914	0.00302443	0.00321956	0.00331712	0.00276427	0.00295939	0.00256914	0.00221141	0.00191873	0.00214637	0.00149596	0.00159352	0.001561	0.00146343	0.00185368	0.00182116	0.00113823	0.00182116	0.001561	0.000943103	0.000487812	0.000878061
	0.00299191	0.00507324	0.00773995	0.0059513	0.00435778	0.0034472	0.0040651	0.0042277	0.00347972	0.00357729	0.00403258	0.00432526	0.00413014	0.00321956	0.00380493	0.00513828	0.00533341	0.00523585	0.00497568	0.00494316	0.00396754	0.00419518	0.00321956	0.00282931	0.00331712	0.00338216	0.00292687	0.00367485	0.00370737	0.00338216	0.00312199	0.00351224	0.00256914	0.0017236	0.0025041	0.00282931	0.0023415	0.001561	0.00146343	0.00201629	0.00240654	0.00191873	0.00162604	0.00217889	0.00146343	0.000780499	0.000520332	0.00113823	0.00221141
	0.00152848	0.00416266	0.00533341	0.00419518	0.00461795	0.00413014	0.00468299	0.00377241	0.00312199	0.00354476	0.00380493	0.00419518	0.00400006	0.0034472	0.00448787	0.00448787	0.0048456	0.0040651	0.00491064	0.00400006	0.00373989	0.00367485	0.00312199	0.00282931	0.00240654	0.00351224	0.00360981	0.00308947	0.00227645	0.00380493	0.00321956	0.00295939	0.00204881	0.00253662	0.00273175	0.00178864	0.00253662	0.00149596	0.00165856	0.0026667	0.00217889	0.00175612	0.00178864	0.00201629	0.00130083	0.00042277	0.000910582	0.00208133	0.00198377
	0.00211385	0.00302443	0.00487812	0.00474803	0.00510576	0.00442283	0.00487812	0.00530089	0.0051708	0.00461795	0.00455291	0.00373989	0.00426022	0.00526837	0.00559357	0.00552853	0.00543097	0.00526837	0.00432526	0.00413014	0.00445535	0.00458543	0.00478055	0.00390249	0.00338216	0.00386997	0.00442283	0.00409762	0.00364233	0.00347972	0.0034472	0.00269922	0.00370737	0.00377241	0.00295939	0.00331712	0.00230898	0.00224393	0.00269922	0.00286183	0.00185368	0.00198377	0.00195125	0.00149596	0.000682936	0.000747978	0.00253662	0.00198377	0.00409762
	0.00136587	0.00373989	0.00442283	0.00471551	0.00533341	0.0040651	0.00481308	0.00396754	0.00400006	0.0032846	0.00334964	0.00377241	0.00396754	0.00442283	0.00491064	0.00497568	0.00442283	0.00442283	0.00465047	0.00481308	0.00448787	0.0032846	0.00243906	0.00289435	0.00393501	0.00367485	0.00299191	0.00373989	0.00400006	0.00282931	0.00312199	0.00276427	0.0034472	0.0023415	0.00263418	0.00217889	0.00230898	0.00169108	0.00256914	0.00169108	0.00136587	0.001561	0.00123579	0.000520332	0.00123579	0.00247158	0.00188621	0.00325208	0.00191873
	0.00146343	0.00383745	0.00526837	0.00513828	0.0048456	0.00413014	0.00403258	0.00494316	0.00390249	0.00380493	0.00383745	0.00373989	0.00533341	0.00478055	0.00468299	0.00549601	0.00448787	0.00442283	0.0048456	0.00458543	0.00400006	0.00367485	0.00305695	0.00334964	0.0034472	0.00390249	0.00318704	0.00237402	0.00286183	0.00240654	0.00299191	0.00263418	0.00338216	0.00308947	0.00256914	0.00195125	0.00214637	0.00175612	0.00201629	0.00227645	0.00195125	0.000747978	0.00084554	0.00107319	0.00279679	0.00227645	0.00360981	0.00227645	0.00201629
	0.00117075	0.00357729	0.00461795	0.00523585	0.0048456	0.00458543	0.00588626	0.00497568	0.0048456	0.00419518	0.00487812	0.00487812	0.00539845	0.00452039	0.00497568	0.0048456	0.0051708	0.00481308	0.00543097	0.00432526	0.00448787	0.00383745	0.00520332	0.0040651	0.00409762	0.00331712	0.00357729	0.00367485	0.00305695	0.00386997	0.00416266	0.00321956	0.00305695	0.0034472	0.00308947	0.00273175	0.00286183	0.00214637	0.00188621	0.00221141	0.000715457	0.000585374	0.000878061	0.00240654	0.00247158	0.00403258	0.0023415	0.00191873	0.00211385
	0.00123579	0.00341468	0.00569114	0.00572366	0.00474803	0.00546349	0.00432526	0.00455291	0.0051708	0.00520332	0.0040651	0.0051708	0.0048456	0.00435778	0.0050082	0.00543097	0.00539845	0.00461795	0.00442283	0.00409762	0.00331712	0.00409762	0.00292687	0.00396754	0.00338216	0.00364233	0.00299191	0.00269922	0.00299191	0.00377241	0.00331712	0.00269922	0.00312199	0.00243906	0.00347972	0.00240654	0.00185368	0.00191873	0.00224393	0.000780499	0.00042277	0.00113823	0.00208133	0.00175612	0.00357729	0.00208133	0.00247158	0.00175612	0.00230898
	0.00152848	0.00357729	0.00624399	0.0065692	0.00617895	0.00562609	0.00458543	0.0048456	0.00562609	0.0051708	0.00617895	0.00526837	0.00468299	0.00539845	0.00653668	0.00556105	0.00536593	0.00448787	0.00487812	0.00400006	0.00439031	0.00413014	0.00432526	0.00331712	0.00370737	0.00302443	0.0026667	0.00338216	0.00331712	0.00321956	0.00312199	0.00305695	0.00308947	0.00426022	0.00308947	0.00188621	0.00302443	0.00214637	0.00117075	0.000650416	0.00165856	0.0017236	0.00256914	0.00370737	0.00237402	0.00195125	0.00224393	0.00221141	0.00201629
	0.00165856	0.00370737	0.00621147	0.00601634	0.00539845	0.00569114	0.00543097	0.00611391	0.00458543	0.00588626	0.00585374	0.00507324	0.00487812	0.00507324	0.00494316	0.00559357	0.00559357	0.00491064	0.00474803	0.0048456	0.00497568	0.00426022	0.00419518	0.00321956	0.00351224	0.00273175	0.0025041	0.00321956	0.00269922	0.00299191	0.00282931	0.00308947	0.00400006	0.00360981	0.00269922	0.00279679	0.00227645	0.00107319	0.00084554	0.00123579	0.00198377	0.00149596	0.00360981	0.00282931	0.00240654	0.00217889	0.00185368	0.00198377	0.00146343
	0.00182116	0.00455291	0.0065692	0.00764238	0.00676432	0.00608139	0.00777247	0.00699197	0.00643911	0.00702449	0.00640659	0.00653668	0.00585374	0.00663424	0.00569114	0.00647163	0.00572366	0.00543097	0.00575618	0.00552853	0.00426022	0.00445535	0.00393501	0.00318704	0.00276427	0.00341468	0.00360981	0.00269922	0.00312199	0.00377241	0.00383745	0.00386997	0.00299191	0.00243906	0.00247158	0.00286183	0.00133335	0.00100814	0.00149596	0.00279679	0.0025041	0.00393501	0.00240654	0.00208133	0.00214637	0.00243906	0.00237402	0.00253662	0.00221141
	0.00191873	0.0043903	0.00487812	0.0067318	0.00676432	0.00647163	0.00660172	0.00692693	0.00520332	0.00572366	0.00569114	0.00497568	0.00614643	0.00624399	0.00650416	0.00523585	0.00585374	0.00588626	0.0057887	0.0048456	0.00367485	0.0051708	0.00295939	0.00341468	0.00373989	0.00455291	0.00305695	0.00370737	0.00448787	0.00377241	0.00435778	0.00386997	0.00318704	0.00312199	0.00312199	0.00123579	0.00110571	0.00149596	0.00396754	0.00338216	0.00380493	0.00237402	0.00263418	0.00214637	0.00185368	0.00227645	0.00224393	0.00201629	0.00224393
	0.00237402	0.00455291	0.00728465	0.00614643	0.00721961	0.00666676	0.00738222	0.00721961	0.0075123	0.00559357	0.00660172	0.00760986	0.00679684	0.00692693	0.00621147	0.00562609	0.00679684	0.00562609	0.00494316	0.00474803	0.00445535	0.00364233	0.00357729	0.00367485	0.00471551	0.00325208	0.00380493	0.00396754	0.00380493	0.00409762	0.00409762	0.00318704	0.00357729	0.00312199	0.00169108	0.00123579	0.0017236	0.00321956	0.00357729	0.00455291	0.00289435	0.00282931	0.00221141	0.00237402	0.00308947	0.00230898	0.00286183	0.00325208	0.00273175
	0.00227645	0.0048456	0.00634155	0.00705701	0.0067318	0.0073497	0.00695945	0.00660172	0.00676432	0.00725213	0.00715457	0.00682936	0.0057887	0.00640659	0.0051708	0.00666676	0.00669928	0.0050082	0.00507324	0.00497568	0.00413014	0.00383745	0.00390249	0.00409762	0.00315452	0.00351224	0.00357729	0.00351224	0.00400006	0.00413014	0.00305695	0.00351224	0.0034472	0.00149596	0.00117075	0.00208133	0.00279679	0.00269922	0.00419518	0.00227645	0.00263418	0.00165856	0.00240654	0.00243906	0.00224393	0.00201629	0.00198377	0.00182116	0.00237402
	0.00165856	0.00474803	0.0124229	0.0127156	0.0132685	0.0110571	0.0115774	0.00991884	0.0111546	0.0110896	0.00842288	0.00861801	0.00787003	0.0082928	0.00721961	0.00920338	0.00712205	0.00546349	0.0056261	0.00481308	0.0040651	0.00439031	0.0048456	0.00474803	0.00435778	0.00445535	0.00549601	0.00497568	0.00504072	0.00273175	0.00426022	0.00396754	0.00221141	0.00143091	0.00289435	0.00429274	0.00334964	0.00439031	0.00247158	0.00279679	0.00256914	0.00198377	0.00253662	0.00289435	0.00240654	0.00279679	0.00208133	0.0023415	0.00217889
	0.00237402	0.00894321	0.00991884	0.0105367	0.0104392	0.00913834	0.010244	0.0107969	0.0103416	0.00920338	0.00777247	0.00702449	0.00682936	0.00728465	0.00861801	0.00689441	0.00604886	0.0057887	0.0042277	0.00435778	0.00461795	0.00435778	0.00396754	0.00413014	0.00370737	0.00380493	0.00468299	0.00435778	0.00308947	0.00400006	0.00331712	0.00169108	0.00126831	0.00289435	0.00468299	0.00331712	0.00478055	0.00325208	0.00305695	0.00198377	0.00269922	0.0023415	0.00237402	0.00217889	0.00273175	0.00208133	0.00276427	0.00269922	0.00299191
	0.00273175	0.00627651	0.0112847	0.0106343	0.0110571	0.0106993	0.012488	0.0110245	0.012553	0.00952859	0.00900826	0.00946355	0.00956111	0.0113823	0.00773995	0.00868305	0.00757734	0.00764238	0.00585374	0.00653668	0.00926842	0.00455291	0.00569114	0.00614643	0.00630903	0.00793507	0.00669928	0.00357729	0.0059513	0.0050082	0.00273175	0.00279679	0.00474803	0.0092359	0.00920338	0.00813019	0.00601634	0.00465047	0.00247158	0.00282931	0.00321956	0.00357729	0.00315452	0.0026667	0.00240654	0.00325208	0.00533341	0.00461795	0.0073497
	0.0025041	0.00666676	0.0111546	0.0150246	0.0130734	0.0146344	0.0128132	0.014862	0.0129433	0.010244	0.0127807	0.0134961	0.0149921	0.00832532	0.00842288	0.00884565	0.0084554	0.00796759	0.00770742	0.0104066	0.0059513	0.00738222	0.00611391	0.0075123	0.00865053	0.00728465	0.00445535	0.00663424	0.00569114	0.00224393	0.00299191	0.00572366	0.0111871	0.0121303	0.0103416	0.00813019	0.00708953	0.00292687	0.00377241	0.00380493	0.00452039	0.00331712	0.00393501	0.00386997	0.0042277	0.00585374	0.00536593	0.0110896	0.013366
	0.00334964	0.0112197	0.0146018	0.0142116	0.0149596	0.014862	0.0131059	0.0134961	0.0115124	0.0119351	0.012488	0.0131709	0.00969119	0.00874809	0.00800011	0.00793507	0.00731718	0.00773995	0.00874809	0.00614643	0.00621147	0.00738222	0.00650416	0.00715457	0.00650416	0.00416266	0.00598382	0.00611391	0.00273175	0.00351224	0.00471551	0.00852044	0.0084554	0.00936598	0.0075123	0.00513828	0.00354476	0.00426022	0.00465047	0.00386997	0.00341468	0.00357729	0.00318704	0.0042277	0.00448787	0.00552853	0.0090733	0.0101465	0.0110571
	0.00341468	0.00764238	0.0114148	0.0133335	0.0124555	0.0130083	0.0124555	0.0120002	0.0116099	0.00949607	0.00978875	0.00796759	0.00712205	0.00630903	0.00585374	0.00650416	0.00630903	0.00617895	0.0057887	0.00585374	0.00523585	0.00666676	0.00630903	0.00559357	0.00478055	0.00442283	0.00507324	0.00289435	0.00237402	0.00396754	0.00643911	0.00621147	0.00822776	0.00585374	0.00543097	0.00409762	0.00263418	0.00377241	0.00321956	0.00308947	0.00282931	0.00331712	0.00370737	0.00413014	0.00552853	0.00959363	0.0118701	0.0110245	0.0147644
	0.0026667	0.00855296	0.013236	0.0175612	0.0142116	0.0144067	0.011675	0.01174	0.0115124	0.0144392	0.00884565	0.00806515	0.00780499	0.00650416	0.00682936	0.00803263	0.0073497	0.00702449	0.00809767	0.00699197	0.00637407	0.00721961	0.0067318	0.00445535	0.00572366	0.00552853	0.00325208	0.00273175	0.00481308	0.00660172	0.00647163	0.00884565	0.00682936	0.00604886	0.00458543	0.00341468	0.00458543	0.00364233	0.00292687	0.00367485	0.00383745	0.0043903	0.00487812	0.0073497	0.0111546	0.0123904	0.0143742	0.0143091	0.0132685
	0.0026667	0.00891069	0.0163254	0.0179189	0.0177563	0.0131709	0.0140815	0.020358	0.0253012	0.014114	0.0122929	0.0128132	0.0119026	0.0113172	0.012488	0.0118701	0.00969119	0.0157075	0.0132034	0.00913834	0.0101465	0.0128132	0.0110896	0.00699197	0.00813019	0.00468299	0.00699197	0.00721961	0.0105367	0.0142441	0.0201629	0.0120327	0.0103091	0.011805	0.00760986	0.0160653	0.00949607	0.00780499	0.010114	0.00975623	0.0121303	0.0113823	0.0210409	0.0231548	0.0204881	0.0203905	0.0241955	0.0318053	0.0580496
	0.00370737	0.0108619	0.0160978	0.0173986	0.0148295	0.0143091	0.0170409	0.0173661	0.0126181	0.0136587	0.01174	0.00809767	0.00956111	0.0112847	0.00956111	0.00930094	0.0109595	0.00930094	0.00972371	0.0100814	0.00930094	0.00630903	0.00637407	0.00861801	0.00413014	0.0051708	0.00572366	0.00848792	0.00796759	0.0107969	0.00822776	0.00897573	0.00682936	0.00679684	0.00643911	0.00569114	0.00413014	0.00507324	0.00559357	0.00624399	0.00712205	0.0115449	0.0180816	0.0237727	0.0254638	0.0277077	0.0230572	0.0342444	0.0448787
	0.00416266	0.010114	0.0192848	0.0145368	0.0137888	0.0159677	0.0161628	0.0131709	0.0119026	0.00832532	0.00871557	0.00803263	0.00871557	0.00972371	0.00936598	0.00868305	0.00855296	0.0108619	0.0102766	0.00806515	0.00481308	0.00650416	0.00692693	0.00357729	0.00530089	0.00689441	0.00770742	0.00760986	0.0092359	0.00676432	0.00861801	0.0076749	0.00614643	0.00569114	0.00585374	0.00523585	0.0050082	0.00494316	0.00624399	0.00770742	0.0102115	0.0199678	0.025106	0.0267646	0.0299516	0.0243255	0.0286508	0.0387648	0.0323257
	0.00380493	0.0108294	0.0121628	0.014927	0.0148945	0.0173661	0.0124229	0.0124555	0.0108945	0.00972371	0.0100164	0.00874809	0.0106993	0.00852044	0.0109595	0.0107644	0.0103416	0.0122929	0.00969119	0.00669928	0.00819524	0.00708953	0.0042277	0.00478055	0.00481308	0.0090733	0.00881313	0.0103416	0.00832532	0.00878061	0.00913834	0.00725213	0.00744726	0.00770742	0.00575618	0.00598382	0.00653668	0.00708953	0.00897573	0.0121953	0.022667	0.0306671	0.0297565	0.0286508	0.0304394	0.0378217	0.0460819	0.0357078	0.0283256
	0.00315452	0.00913834	0.0143091	0.0155449	0.0155449	0.0134311	0.0114473	0.0120977	0.0101465	0.00998388	0.00991884	0.010114	0.00926842	0.0103416	0.00920338	0.0105693	0.0112847	0.0112847	0.00790255	0.00891069	0.00891069	0.00468299	0.00539845	0.00695945	0.00773995	0.00920338	0.0101465	0.00809767	0.00975623	0.00991884	0.00744726	0.00780499	0.00852044	0.0073497	0.00621147	0.00617895	0.00868305	0.00894321	0.0128132	0.0247158	0.0307321	0.0309598	0.0337566	0.0345371	0.0424071	0.0591878	0.0462445	0.0326509	0.0267646
	0.00312199	0.0105693	0.0178864	0.0200978	0.0142441	0.0142116	0.0138864	0.0120652	0.0115774	0.0135286	0.0115449	0.010179	0.01174	0.0109595	0.0116424	0.013301	0.0127481	0.0103091	0.0090733	0.00991884	0.00591878	0.0067318	0.00770742	0.00965867	0.0103741	0.0131059	0.0107319	0.0120327	0.0100164	0.00949607	0.010244	0.0121628	0.00939851	0.00874809	0.0106993	0.0133335	0.0158376	0.021919	0.0341793	0.0401632	0.0439031	0.0429925	0.0412689	0.0588951	0.0765214	0.0678709	0.0380168	0.0330411	0.0305695
	0.00338216	0.013366	0.0199678	0.0173661	0.0171385	0.0169433	0.014049	0.0139839	0.0142766	0.0180165	0.0139514	0.0146669	0.0131709	0.0142441	0.0157075	0.0144392	0.00881313	0.0106993	0.01174	0.00650416	0.00757734	0.00780499	0.0123254	0.0107644	0.012488	0.0100814	0.0134311	0.0119351	0.0106018	0.0114148	0.0131709	0.0104066	0.0101465	0.0120002	0.0164555	0.0206832	0.0220491	0.0439031	0.0529113	0.0606513	0.0529438	0.0550577	0.0627001	0.0747978	0.0640985	0.0469275	0.037594	0.0356428	0.0214962
	0.00572366	0.0142766	0.0175612	0.0200978	0.0177238	0.0189596	0.0179189	0.0203905	0.0208458	0.0133986	0.0130408	0.014114	0.0144067	0.0152197	0.0152848	0.0115124	0.0105367	0.0120652	0.00842288	0.00764238	0.00965867	0.013236	0.011805	0.0160327	0.0149596	0.0169433	0.0128782	0.0112522	0.0136587	0.0146344	0.0138539	0.0130083	0.0153823	0.0215613	0.0277077	0.0358704	0.0595781	0.0671554	0.068001	0.057139	0.0544723	0.0825703	0.0996762	0.0842613	0.0580496	0.0404884	0.0422445	0.0392201	0.0159027
	0.00452039	0.0114798	0.0199027	0.022732	0.0169108	0.0174962	0.0191222	0.0216914	0.0171385	0.0193173	0.018049	0.0141791	0.0169108	0.0195775	0.010927	0.0131059	0.0145693	0.00780499	0.010927	0.0120652	0.0140815	0.0131059	0.0179189	0.0157075	0.0201304	0.0152197	0.0145043	0.0167157	0.0171385	0.0139189	0.0136262	0.0180816	0.023415	0.029789	0.0384721	0.062635	0.0806841	0.120392	0.0759685	0.0595455	0.091481	0.107254	0.0913834	0.076619	0.0477405	0.0458543	0.0326183	0.0170734	0.0153498
	0.00413014	0.0132685	0.0156425	0.0142441	0.0146669	0.0155449	0.0181141	0.0129107	0.0148295	0.0130408	0.0113172	0.013236	0.0138864	0.00962615	0.010244	0.0121303	0.00624399	0.00904078	0.0102115	0.0121303	0.011805	0.0152197	0.0128457	0.0160653	0.0141465	0.0120002	0.0131709	0.0138864	0.0112197	0.0105367	0.0143091	0.0212361	0.0267971	0.0355452	0.0562609	0.071253	0.0909931	0.0622123	0.0507324	0.0678383	0.0841963	0.0767816	0.060326	0.0387973	0.0347322	0.0293012	0.0140815	0.0128457	0.010927
	0.00448787	0.0101465	0.0159352	0.0171384	0.0186994	0.0227645	0.0140815	0.0159352	0.0150571	0.0145043	0.017984	0.0170734	0.0102115	0.0120327	0.0144717	0.00731718	0.00891069	0.0103091	0.014114	0.0175612	0.0175612	0.0154148	0.0186994	0.0151547	0.0135612	0.0150571	0.0166506	0.0131059	0.0130083	0.0167482	0.025789	0.0382444	0.0453014	0.0725539	0.0883915	0.0814646	0.0694319	0.0611716	0.0824727	0.098603	0.0856597	0.0534967	0.040651	0.0424721	0.0357729	0.0150246	0.0138864	0.0134311	0.00396754
	0.00308947	0.00634155	0.0103416	0.0120652	0.0141791	0.0127156	0.0120652	0.0142441	0.0113823	0.0135937	0.0123579	0.00793507	0.00878061	0.0100814	0.00569114	0.00634155	0.00839036	0.0123579	0.0123254	0.0144067	0.0106668	0.0116099	0.0115449	0.00998388	0.0124229	0.0104066	0.00904078	0.0112197	0.0130083	0.0205531	0.0246833	0.032911	0.0511877	0.0646838	0.0583098	0.0522609	0.0470576	0.0709278	0.0792857	0.0642285	0.0437079	0.032098	0.0328135	0.0192523	0.0104392	0.00861801	0.00601634	0.00357729	0.00380493
	0.00260166	0.00679684	0.0130734	0.0165856	0.0133986	0.014797	0.0142766	0.0134636	0.0152522	0.0144392	0.00969119	0.00920338	0.0114798	0.0065692	0.00796759	0.00949607	0.0127807	0.0125855	0.0166506	0.0143742	0.015675	0.0122278	0.0120977	0.013301	0.0116424	0.0113823	0.0100164	0.0149596	0.0273825	0.0337891	0.0459519	0.0723913	0.0754807	0.0710904	0.0606838	0.0553178	0.0924566	0.0937574	0.0890744	0.0521308	0.0340818	0.0334964	0.0293663	0.0120327	0.0112197	0.00891069	0.00442283	0.00442283	0.00282931
	0.00224393	0.00738222	0.0113172	0.0104392	0.010927	0.0106343	0.00913834	0.0132685	0.0124555	0.00780499	0.00874809	0.0103741	0.00562609	0.00608139	0.00917086	0.0100489	0.010114	0.014797	0.011805	0.0129433	0.0109595	0.0102766	0.00975623	0.0106993	0.00819524	0.00920338	0.0112522	0.0231223	0.0275451	0.0377891	0.0554805	0.0614318	0.0644562	0.053269	0.0488137	0.0627651	0.0739848	0.0586675	0.0454966	0.030472	0.0263744	0.0176588	0.0115774	0.00796759	0.00630903	0.0034472	0.00315452	0.00169108	0.00146343
	0.00282931	0.00800011	0.011805	0.0119026	0.0104066	0.0133335	0.0145043	0.0124229	0.00803263	0.0100489	0.00991884	0.00575618	0.0075123	0.00962615	0.0121303	0.0130408	0.0173336	0.015675	0.0170084	0.0125855	0.0102766	0.0122603	0.0118701	0.0103741	0.00936598	0.0132034	0.0243906	0.0339192	0.0432852	0.0629602	0.0697246	0.0664399	0.0627001	0.0541471	0.0666676	0.0753506	0.0615618	0.0588301	0.0337891	0.025854	0.0174962	0.0130083	0.0084554	0.00536593	0.00292687	0.00308947	0.00227645	0.001561	0.00204881
	0.00279679	0.00712205	0.0116424	0.0106343	0.0114473	0.0160002	0.0127807	0.00835784	0.010927	0.010179	0.00552853	0.00712205	0.00874809	0.0106993	0.012488	0.0178539	0.0171385	0.0213011	0.0139514	0.0122929	0.0136262	0.0111871	0.0110896	0.0108294	0.0139839	0.0361631	0.0419193	0.050017	0.0640985	0.0795458	0.070375	0.0569114	0.0527162	0.0705051	0.0846516	0.0744075	0.0670253	0.0321956	0.0269272	0.0195125	0.0149596	0.00962615	0.0067318	0.00403258	0.00354476	0.00305695	0.00182116	0.00256914	0.00149596
	0.00318704	0.00653668	0.00913834	0.011675	0.0163905	0.0131709	0.00813019	0.00995136	0.00982128	0.0059513	0.00660172	0.00949607	0.0113823	0.0106343	0.0180816	0.0190897	0.021854	0.0130083	0.0114148	0.0143417	0.0119676	0.0106993	0.00965867	0.0136912	0.0427648	0.0480657	0.051643	0.0708628	0.0720335	0.0663749	0.0593179	0.0529438	0.072814	0.0846516	0.0807816	0.045399	0.0287484	0.0232524	0.0209759	0.0100489	0.00848792	0.00650416	0.00354476	0.00321956	0.00263418	0.00169108	0.00175612	0.00120327	0.00110571
	0.0023415	0.00715457	0.0126831	0.0161628	0.0166181	0.0114473	0.0105693	0.0117075	0.00721961	0.00777247	0.0114798	0.0124229	0.0122603	0.018732	0.0226995	0.0267971	0.0169758	0.0122929	0.0152522	0.0131059	0.011675	0.013301	0.0155775	0.0542121	0.065692	0.0713831	0.0852695	0.0881964	0.0698872	0.0608789	0.0583748	0.0883915	0.104587	0.0939525	0.0606187	0.0360655	0.0298541	0.0262443	0.0117725	0.0110571	0.00897573	0.00442283	0.00380493	0.0023415	0.00227645	0.00217889	0.00107319	0.00152848	0.000975623
	0.00227645	0.00741474	0.0160978	0.0154148	0.00754482	0.0105693	0.0127156	0.00692693	0.00796759	0.0102115	0.0111221	0.0127481	0.0168458	0.0246508	0.0293337	0.0190897	0.0150246	0.0157075	0.0133335	0.0129433	0.0134311	0.0192523	0.067253	0.0802288	0.0804239	0.0895297	0.0956111	0.0820499	0.0669603	0.0613342	0.075188	0.0895622	0.0740173	0.0579195	0.0357403	0.0274475	0.0220166	0.0112522	0.00881313	0.00604886	0.0034472	0.0026667	0.00243906	0.00188621	0.00201629	0.00126831	0.00113823	0.00110571	0.00100814
	0.00308947	0.00969119	0.0130408	0.00959363	0.0111871	0.0127481	0.00695945	0.00962615	0.0112522	0.0125855	0.0154148	0.021984	0.040716	0.0459193	0.0297565	0.0183742	0.0250735	0.0184068	0.0167482	0.0183742	0.0287158	0.119319	0.133595	0.145823	0.139839	0.131384	0.108977	0.100327	0.0769442	0.104554	0.123742	0.108782	0.0707002	0.0430575	0.0379517	0.0299191	0.0144717	0.0100489	0.00933346	0.00413014	0.00292687	0.00263418	0.00162604	0.00198377	0.00178864	0.00152848	0.00100814	0.000813019	0.00084554
	0.00295939	0.00991884	0.00900826	0.0100814	0.0120652	0.00813019	0.0108619	0.0135937	0.0151547	0.0181791	0.0240654	0.0494641	0.0626675	0.0331062	0.0213336	0.0254312	0.0203905	0.0183092	0.0202279	0.0358704	0.157726	0.173076	0.172685	0.164913	0.159352	0.126408	0.111286	0.0845865	0.107416	0.110863	0.103644	0.0736921	0.047773	0.0388623	0.0285532	0.0159352	0.0113823	0.00712205	0.00546349	0.00325208	0.00224393	0.00182116	0.001561	0.00159352	0.00136587	0.00133335	0.000910582	0.000650416	0.000682936
	0.00409762	0.00712205	0.0128132	0.0184068	0.00998388	0.0150571	0.0201954	0.0182116	0.0237076	0.0339517	0.0852695	0.0999689	0.0529113	0.0376591	0.0431226	0.0319679	0.0267971	0.0314476	0.0577244	0.273597	0.312882	0.323517	0.281597	0.254735	0.188523	0.169238	0.133173	0.144002	0.154506	0.136587	0.100099	0.0668302	0.0589277	0.0414315	0.0240979	0.0166832	0.00917086	0.00559357	0.00442283	0.00367485	0.00204881	0.00289435	0.0017236	0.00159352	0.00146343	0.00100814	0.00084554	0.000520332	0.000682936
	0.0034472	0.0100164	0.0204881	0.0145368	0.0185043	0.0253337	0.0247483	0.0348948	0.0511552	0.142441	0.1881	0.0811068	0.0549926	0.0693668	0.0464072	0.0415941	0.0448136	0.102473	0.463454	0.527845	0.524365	0.462413	0.401729	0.292362	0.258573	0.196393	0.225304	0.21919	0.19197	0.114213	0.0804239	0.0732368	0.0647164	0.0311224	0.0220491	0.0169758	0.00692693	0.00513828	0.0034472	0.0026667	0.00204881	0.00211385	0.00162604	0.00149596	0.00110571	0.000878061	0.00100814	0.000617895	0.000813019
	0.0050082	0.0167807	0.0162604	0.0215613	0.0309923	0.0306346	0.0365208	0.0585374	0.175872	0.241337	0.100066	0.0748303	0.0770742	0.0594155	0.0499194	0.0587325	0.139677	0.605602	0.724758	0.707977	0.64609	0.558902	0.383648	0.282996	0.223255	0.2308	0.203743	0.183807	0.141693	0.0961965	0.098538	0.0600984	0.0355777	0.0250735	0.0129107	0.0107969	0.00712205	0.00461795	0.00263418	0.00243906	0.00256914	0.00195125	0.00130083	0.00100814	0.00120327	0.000878061	0.000747978	0.000910582	0.000813019
	0.00806515	0.0146994	0.0310573	0.0518706	0.0498218	0.066505	0.112945	0.365501	0.538674	0.201206	0.149921	0.160035	0.123449	0.106993	0.121303	0.266605	1.26291	1.59612	1.55615	1.28581	1.12291	0.707067	0.576984	0.436657	0.427551	0.370997	0.341533	0.258508	0.150799	0.134473	0.0992534	0.0546349	0.0459519	0.024976	0.0120977	0.0112197	0.00634155	0.00409762	0.00461795	0.00364233	0.00282931	0.00217889	0.00175612	0.00136587	0.00100814	0.00107319	0.000943103	0.00107319	0.00084554
	0.00699197	0.0254638	0.063383	0.0631554	0.0942777	0.157953	0.576691	0.791621	0.325338	0.225011	0.248003	0.196848	0.159449	0.196263	0.433372	2.0451	2.52017	2.62329	1.96894	1.7344	1.14841	0.838906	0.605407	0.565699	0.474478	0.434543	0.32485	0.201564	0.166149	0.123579	0.0678383	0.053269	0.029659	0.0148945	0.0139189	0.00790255	0.00523585	0.00572366	0.00455291	0.00357729	0.00188621	0.00182116	0.00162604	0.00165856	0.00136587	0.00117075	0.00110571	0.000975623	0.000487812
	0.0114473	0.0627326	0.0670253	0.121335	0.227125	0.737864	1.00749	0.427128	0.315874	0.349989	0.256426	0.218995	0.250475	0.632887	3.10193	3.50607	3.2834	2.84534	2.32761	1.41654	1.11393	0.811231	0.736693	0.510901	0.500625	0.314931	0.199873	0.179742	0.140555	0.0693668	0.0624074	0.0395127	0.017236	0.0190247	0.0110245	0.00744726	0.00783751	0.00692693	0.00458543	0.00286183	0.00357729	0.00188621	0.00214637	0.00169108	0.00139839	0.001561	0.00120327	0.000780499	0.00104067
	0.0177238	0.0320655	0.0699847	0.133043	0.440461	0.597797	0.254475	0.174572	0.197596	0.149205	0.122538	0.145628	0.346509	1.71407	2.05118	1.988	1.60171	1.29325	0.775686	0.623846	0.447974	0.413924	0.272264	0.261272	0.184946	0.0991884	0.0879037	0.0686514	0.0362281	0.0294313	0.0210735	0.0107969	0.0104066	0.0065692	0.00334964	0.00465047	0.00334964	0.00211385	0.00195125	0.00182116	0.00133335	0.00126831	0.00100814	0.00100814	0.00104067	0.000943103	0.000585374	0.000715457	0.000520332
	0.00442283	0.0131709	0.0283581	0.0744401	0.10127	0.0420494	0.0361631	0.0401632	0.0309598	0.026602	0.0285207	0.0604236	0.269532	0.315094	0.307582	0.263321	0.229727	0.140067	0.110213	0.0874484	0.0825052	0.0648464	0.0591553	0.0441307	0.0272849	0.0244231	0.0165531	0.0106668	0.0075123	0.00601634	0.0042277	0.00380493	0.0025041	0.0023415	0.00152848	0.00146343	0.00107319	0.000813019	0.00100814	0.00113823	0.000617895	0.000813019	0.000747978	0.000390249	0.000552853	0.00084554	0.000650416	0.00042277	0.000487812
	0.0048456	0.0132685	0.0405859	0.0571065	0.0250735	0.0217889	0.0263418	0.0210409	0.0166181	0.0192198	0.0364558	0.151872	0.171645	0.166702	0.152327	0.145888	0.0906679	0.0762937	0.0542447	0.0522609	0.0442283	0.0446836	0.0303094	0.01961	0.0182116	0.0139514	0.00803263	0.00728465	0.00448787	0.00279679	0.00308947	0.00198377	0.00195125	0.00169108	0.00117075	0.000878061	0.000715457	0.000520332	0.000520332	0.000617895	0.000552853	0.000813019	0.000650416	0.000487812	0.000715457	0.000585374	0.000487812	0.000715457	0.000487812
	0.00562609	0.022732	0.0480007	0.0232524	0.0205857	0.0227645	0.0184718	0.017236	0.0176588	0.0332037	0.132652	0.166929	0.176328	0.141628	0.131579	0.0827654	0.0664399	0.0545373	0.0498218	0.0461795	0.0396103	0.0291061	0.0187645	0.0182116	0.0134961	0.00803263	0.0075123	0.00445535	0.00312199	0.00263418	0.00169108	0.00159352	0.00185368	0.00146343	0.00159352	0.00104067	0.00084554	0.00107319	0.000552853	0.000650416	0.000813019	0.000585374	0.000682936	0.000617895	0.000552853	0.000455291	0.000552853	0.000325208	0.000325208
	0.00809767	0.0240654	0.0194149	0.017984	0.0182442	0.0156425	0.0151222	0.0156425	0.027415	0.0981477	0.126116	0.141205	0.12088	0.0980501	0.0642936	0.0527162	0.0433502	0.0478055	0.0416266	0.0371062	0.0263744	0.0191222	0.0177563	0.0117725	0.00780499	0.00653668	0.00409762	0.00341468	0.00367485	0.00195125	0.00162604	0.00188621	0.00117075	0.00120327	0.00117075	0.00104067	0.00120327	0.00107319	0.00084554	0.000813019	0.00084554	0.000487812	0.000585374	0.000552853	0.000357729	0.000617895	0.000520332	0.000552853	0.000715457
	0.0106993	0.0115124	0.0147319	0.016423	0.0137238	0.0135937	0.0159677	0.0233824	0.0829605	0.104717	0.0927167	0.087676	0.0894647	0.0584073	0.0506349	0.0416591	0.0368786	0.038407	0.0386347	0.0271223	0.021171	0.0200328	0.0130083	0.00708953	0.00816272	0.00452039	0.0032846	0.00321956	0.00230898	0.00139839	0.00178864	0.00130083	0.00110571	0.00107319	0.000813019	0.000715457	0.000617895	0.000390249	0.000650416	0.000520332	0.000455291	0.000325208	0.000390249	0.000390249	0.000650416	0.000390249	0.000292687	0.000455291	0.000390249
	0.00569114	0.0104717	0.013236	0.0119676	0.0122603	0.0136587	0.020293	0.0770092	0.0976274	0.0945704	0.0859849	0.0811068	0.0564886	0.0456592	0.0388623	0.0374314	0.0346997	0.0342119	0.0291061	0.0210409	0.020293	0.0119026	0.00754482	0.00741474	0.00471551	0.00367485	0.00318704	0.00211385	0.00185368	0.00182116	0.00139839	0.00143091	0.00110571	0.000715457	0.000943103	0.000487812	0.000617895	0.00084554	0.000715457	0.000650416	0.000585374	0.000682936	0.000552853	0.000682936	0.00042277	0.000520332	0.000585374	0.000552853	0.000195125
	0.00400006	0.0100489	0.0136587	0.0125205	0.0162929	0.0263093	0.0961314	0.117595	0.114603	0.101725	0.0973997	0.0627651	0.0510576	0.0420819	0.0438705	0.0409111	0.0421469	0.0364233	0.0259841	0.0222442	0.0158701	0.00988632	0.0106018	0.00624399	0.00413014	0.00396754	0.00318704	0.00201629	0.00185368	0.00159352	0.00178864	0.00123579	0.00120327	0.00100814	0.000715457	0.00084554	0.000878061	0.000585374	0.000552853	0.000650416	0.000747978	0.000520332	0.000617895	0.000585374	0.000682936	0.000520332	0.000390249	0.000292687	0.000292687
	0.00491064	0.00764238	0.0113172	0.014114	0.0213336	0.07044	0.0867329	0.0898549	0.0754807	0.0733669	0.0531064	0.0409762	0.0344395	0.0307647	0.0340493	0.0365208	0.0296264	0.0216588	0.0181141	0.0128132	0.00995136	0.00780499	0.00435778	0.00400006	0.00364233	0.00237402	0.00221141	0.00178864	0.00126831	0.00146343	0.00104067	0.000650416	0.00100814	0.000943103	0.000780499	0.000813019	0.000813019	0.000617895	0.000455291	0.000357729	0.00042277	0.000617895	0.000195125	0.000650416	0.00084554	0.000357729	0.000487812	0.00042277	0.000357729
	0.00491064	0.00790255	0.0131384	0.0200328	0.0693343	0.0892695	0.0908631	0.080619	0.0826028	0.0568138	0.0467649	0.039155	0.0391225	0.0387322	0.0349924	0.0289435	0.0229271	0.0219515	0.0137563	0.0108619	0.0100489	0.00507324	0.00377241	0.00413014	0.00217889	0.00175612	0.00211385	0.00165856	0.00149596	0.00110571	0.00113823	0.000747978	0.000715457	0.000780499	0.000813019	0.000813019	0.000780499	0.000715457	0.000650416	0.000390249	0.000552853	0.000487812	0.000552853	0.00042277	0.000552853	0.00042277	0.000487812	0.000227645	0.000617895
	0.00452039	0.0124555	0.0255613	0.08992	0.11327	0.110213	0.106408	0.0995461	0.0710579	0.0565862	0.0482608	0.0494641	0.047708	0.0434152	0.0390249	0.0310899	0.0293988	0.0200003	0.0158051	0.0177563	0.00910582	0.00663424	0.00708953	0.00386997	0.00292687	0.00360981	0.00227645	0.00204881	0.00185368	0.00175612	0.00162604	0.00182116	0.00159352	0.00139839	0.00107319	0.000682936	0.00100814	0.000682936	0.00084554	0.000813019	0.00117075	0.000520332	0.000780499	0.000878061	0.000813019	0.000585374	0.00084554	0.000390249	0.000943103
	0.00237402	0.00572366	0.0274801	0.0341468	0.0293663	0.0263418	0.0267646	0.0170409	0.0142766	0.0129758	0.0126506	0.0111871	0.0107319	0.00848792	0.0075123	0.00783751	0.00530089	0.00413014	0.0042277	0.00286183	0.00211385	0.00201629	0.00159352	0.000975623	0.000747978	0.000943103	0.000715457	0.000520332	0.000585374	0.00042277	0.000325208	0.000325208	0.000520332	0.000357729	0.000292687	0.000292687	0.000260166	0.000227645	0.000260166	0.000357729	0.000195125	0.000195125	0.000162604	0.000357729	0.000292687	0.000195125	0.000195125	0.000162604	0.000162604
	0.0084554	0.0629928	0.101627	0.111319	0.107514	0.105562	0.0792857	0.0681636	0.063383	0.0629928	0.0583098	0.0546024	0.0415616	0.034407	0.0314151	0.0253337	0.0207808	0.0240329	0.0158376	0.0135612	0.0114148	0.00998388	0.00913834	0.00699197	0.00543097	0.0040651	0.00357729	0.00286183	0.00289435	0.00217889	0.00243906	0.00237402	0.00211385	0.00149596	0.00175612	0.001561	0.00130083	0.00107319	0.000943103	0.00169108	0.00120327	0.00143091	0.00130083	0.000910582	0.00113823	0.000910582	0.00100814	0.000650416	0.00084554
	0.0109595	0.0316752	0.0438055	0.0428624	0.04309	0.0306346	0.0275126	0.0255288	0.0212035	0.021984	0.0200653	0.016358	0.0117075	0.0110896	0.00900826	0.00926842	0.0101465	0.0075123	0.00702449	0.0065692	0.00458543	0.00439031	0.00364233	0.00191873	0.00230898	0.00149596	0.00133335	0.00126831	0.00117075	0.000650416	0.00100814	0.000715457	0.000747978	0.000585374	0.000650416	0.000910582	0.000357729	0.000585374	0.000520332	0.000682936	0.000520332	0.000325208	0.000617895	0.000487812	0.000390249	0.000617895	0.00042277	0.000260166	0.000357729
	0.0113498	0.0280329	0.0327159	0.0401306	0.0279353	0.0240329	0.0199352	0.0187645	0.0182442	0.0185694	0.0145043	0.0114148	0.00965867	0.00643911	0.00565862	0.00627651	0.00429274	0.00360981	0.00334964	0.0026667	0.00240654	0.00221141	0.00139839	0.00113823	0.000617895	0.000585374	0.000487812	0.000585374	0.000325208	0.000487812	0.000455291	0.000227645	0.000260166	0.000357729	0.000195125	0.000292687	0.000162604	0.000195125	0.000260166	0.000260166	9.75623e-05	0.000195125	9.75623e-05	0.000227645	0.000195125	9.75623e-05	0.000162604	0.000195125	3.25208e-05
	0.0213662	0.0428949	0.0570414	0.0479681	0.0369111	0.0303094	0.0341793	0.0329761	0.0298866	0.0231223	0.017236	0.015675	0.0102766	0.00894321	0.00848792	0.00598382	0.00543097	0.00487812	0.00305695	0.00286183	0.00286183	0.00191873	0.00198377	0.00185368	0.00123579	0.00104067	0.00123579	0.000487812	0.000910582	0.00110571	0.000585374	0.000585374	0.000682936	0.00042277	0.000650416	0.000325208	0.000292687	0.000357729	0.000195125	0.000292687	0.000292687	0.000227645	0.000552853	9.75623e-05	0.000227645	0.000130083	0.000130083	0.000162604	0.000195125
	0.0184393	0.0406185	0.0439031	0.0415941	0.033594	0.0366509	0.0353826	0.0335289	0.027415	0.0198702	0.0189271	0.0120652	0.00848792	0.00917086	0.0051708	0.00669928	0.00764238	0.00663424	0.00780499	0.00679684	0.00533341	0.00373989	0.0026667	0.001561	0.00185368	0.00185368	0.00107319	0.00133335	0.00117075	0.000747978	0.000910582	0.000552853	0.000552853	0.000780499	0.000682936	0.000585374	0.000715457	0.000617895	0.000650416	0.000357729	0.000747978	0.000162604	0.000617895	0.000227645	0.000292687	0.000260166	0.000390249	0.000325208	0.000292687
	0.012553	0.0270573	0.0306996	0.0306021	0.0263418	0.0286833	0.0276752	0.0260491	0.0170734	0.0155124	0.0107644	0.00715457	0.00653668	0.00585374	0.00731718	0.0082928	0.0075123	0.00848792	0.0073497	0.00530089	0.00458543	0.00295939	0.00256914	0.00221141	0.00130083	0.000910582	0.00126831	0.00136587	0.00084554	0.000715457	0.000878061	0.000455291	0.000715457	0.000520332	0.000487812	0.000617895	0.000552853	0.000487812	0.000552853	0.000325208	0.000325208	0.000390249	0.000325208	0.000227645	0.000292687	0.000487812	0.000162604	0.000650416	0.000390249
	0.0113498	0.0207483	0.0272524	0.0338867	0.0267646	0.0257239	0.0233174	0.0159677	0.0139514	0.0119676	0.00663424	0.00686188	0.00452039	0.00569114	0.00526837	0.00497568	0.00572366	0.0059513	0.00494316	0.00445535	0.0034472	0.0023415	0.00198377	0.00201629	0.00120327	0.00123579	0.000943103	0.00107319	0.000813019	0.000780499	0.000617895	0.000552853	0.000390249	0.000585374	0.000390249	0.000357729	0.000292687	0.000390249	0.000195125	0.000325208	0.000455291	0.000325208	0.000130083	0.000260166	0.000455291	0.000195125	0.000260166	0.000260166	0.000260166
	0.0114148	0.0227971	0.0308297	0.0338541	0.0308297	0.0230247	0.0198702	0.019545	0.0129433	0.00760986	0.00760986	0.00458543	0.00442283	0.00458543	0.00403258	0.00526837	0.00526837	0.00536593	0.0059513	0.00478055	0.00305695	0.00269922	0.00240654	0.00169108	0.00204881	0.00182116	0.000975623	0.000975623	0.00123579	0.00120327	0.000975623	0.000878061	0.000617895	0.000487812	0.00084554	0.000455291	0.000617895	0.000487812	0.000455291	0.00042277	0.00042277	0.000455291	0.000260166	0.000487812	0.000487812	0.000325208	0.000292687	0.000325208	0.00042277
	0.00982128	0.0228621	0.0286183	0.0292037	0.0256589	0.0181141	0.0151872	0.0120977	0.00822776	0.00796759	0.00513828	0.00468299	0.00442283	0.00351224	0.00608139	0.00682936	0.00582122	0.00725213	0.00634155	0.0043903	0.00396754	0.00292687	0.00191873	0.00208133	0.00188621	0.00110571	0.00113823	0.00130083	0.000715457	0.000780499	0.000487812	0.000617895	0.000715457	0.000780499	0.000617895	0.000585374	0.000390249	0.00042277	0.000455291	0.000552853	0.000617895	0.000292687	0.000292687	0.000390249	0.000520332	0.000325208	0.000292687	0.000357729	0.000227645
	0.00852044	0.0186669	0.0277727	0.0233824	0.0167157	0.0167807	0.0106018	0.00865053	0.00773995	0.00510576	0.00413014	0.00338216	0.00321956	0.00396754	0.00510576	0.0042277	0.00614643	0.00510576	0.00318704	0.00305695	0.00224393	0.00221141	0.00146343	0.00152848	0.00169108	0.000780499	0.00133335	0.000715457	0.000715457	0.000715457	0.000487812	0.000650416	0.000715457	0.000747978	0.000682936	0.000715457	0.00042277	0.000520332	0.000357729	0.000487812	0.000552853	0.000325208	0.000455291	0.00042277	0.000325208	0.000357729	0.000455291	0.000357729	0.000195125
	0.00832532	0.0189271	0.0236101	0.016358	0.016358	0.0110245	0.00826028	0.00770742	0.00533341	0.00435778	0.00442283	0.00334964	0.00364233	0.00370737	0.00341468	0.00416266	0.00426022	0.00383745	0.00377241	0.00452039	0.0032846	0.0023415	0.00188621	0.00143091	0.00139839	0.000943103	0.00104067	0.000813019	0.000780499	0.000943103	0.00117075	0.000780499	0.000617895	0.000552853	0.000520332	0.000487812	0.000552853	0.000390249	0.00042277	0.000260166	0.000585374	0.000195125	0.000390249	0.000325208	0.000292687	0.00042277	0.000455291	0.000162604	0.000292687
	0.00800011	0.0163905	0.0170084	0.0166181	0.0112847	0.00871557	0.00783751	0.00575618	0.00491064	0.00452039	0.00338216	0.00370737	0.00351224	0.00325208	0.00523585	0.00591878	0.00458543	0.00439031	0.00504072	0.00308947	0.00347972	0.00279679	0.00185368	0.00214637	0.001561	0.00143091	0.000910582	0.00104067	0.000813019	0.00113823	0.000455291	0.000585374	0.000617895	0.000487812	0.000585374	0.000487812	0.000357729	0.00042277	0.000552853	0.000487812	0.000487812	0.000455291	0.000227645	0.000325208	0.000487812	0.00042277	0.000325208	0.000325208	0.000292687
	0.00695945	0.010992	0.0145693	0.0112847	0.00803263	0.00721961	0.00536593	0.00478055	0.00452039	0.0032846	0.0023415	0.00279679	0.00221141	0.00360981	0.00364233	0.00282931	0.00357729	0.00386997	0.00347972	0.00334964	0.00195125	0.00221141	0.00139839	0.00110571	0.00123579	0.00107319	0.000747978	0.000650416	0.00107319	0.000910582	0.000650416	0.000552853	0.000292687	0.000780499	0.000650416	0.000585374	0.000390249	0.000715457	0.000390249	0.000520332	0.000325208	0.000390249	0.000130083	0.000292687	0.000260166	0.00042277	0.000162604	0.000325208	0.000260166
	0.00608139	0.0130083	0.0105367	0.00848792	0.00822776	0.00591878	0.0040651	0.00455291	0.00413014	0.0032846	0.00357729	0.00305695	0.00263418	0.00292687	0.0026667	0.0034472	0.00439031	0.00413014	0.00513828	0.00400006	0.00247158	0.00195125	0.00217889	0.00143091	0.00169108	0.00084554	0.000715457	0.00104067	0.00084554	0.000617895	0.000813019	0.000552853	0.00042277	0.000813019	0.000552853	0.000682936	0.000552853	0.000325208	0.000487812	0.000390249	0.000292687	0.000292687	0.000325208	0.000357729	0.000325208	0.000455291	0.00042277	0.000325208	0.000130083
	0.00530089	0.00721961	0.00731718	0.00832532	0.00487812	0.00373989	0.00461795	0.00347972	0.00292687	0.00357729	0.00282931	0.00299191	0.00217889	0.0025041	0.00409762	0.00432526	0.00393501	0.00471551	0.00523585	0.00354476	0.00308947	0.00224393	0.00195125	0.00113823	0.00130083	0.00126831	0.00139839	0.00110571	0.000780499	0.000975623	0.000585374	0.000813019	0.000878061	0.000552853	0.000715457	0.000292687	0.000357729	0.000325208	0.000650416	0.000292687	0.000292687	0.000390249	0.000390249	0.000390249	0.000325208	0.000455291	0.000260166	0.000292687	0.000260166
	0.00211385	0.00556105	0.00562609	0.00481308	0.00445535	0.00432526	0.0034472	0.00289435	0.00269922	0.00321956	0.00286183	0.00211385	0.00123579	0.00260166	0.00321956	0.00338216	0.00351224	0.00341468	0.00295939	0.00295939	0.00224393	0.00198377	0.00159352	0.001561	0.000975623	0.000780499	0.00110571	0.00104067	0.000780499	0.000390249	0.000520332	0.000520332	0.000617895	0.000813019	0.000487812	0.000455291	0.000227645	0.000520332	0.000227645	0.000455291	0.00042277	0.000292687	0.000260166	0.000325208	0.000325208	0.000227645	0.000195125	0.000292687	0.000162604
	0.00305695	0.00634155	0.00588626	0.00513828	0.00565862	0.00364233	0.00367485	0.0042277	0.00357729	0.00315452	0.00279679	0.00208133	0.00211385	0.00243906	0.00302443	0.00494316	0.00478055	0.0042277	0.00455291	0.00510576	0.00289435	0.00247158	0.00256914	0.00175612	0.00178864	0.00152848	0.00126831	0.000650416	0.00084554	0.000747978	0.000910582	0.000487812	0.00104067	0.000585374	0.000585374	0.000292687	0.000487812	0.000585374	0.000325208	0.000390249	0.000585374	0.000390249	0.00042277	0.000227645	0.000325208	0.000357729	0.000487812	0.000455291	0.000585374
	0.00133335	0.00383745	0.00413014	0.00452039	0.00390249	0.00383745	0.00478055	0.00341468	0.00325208	0.00217889	0.00162604	0.00214637	0.00198377	0.00175612	0.00295939	0.00510576	0.00452039	0.00452039	0.0034472	0.00351224	0.0026667	0.00240654	0.00165856	0.00152848	0.00120327	0.00136587	0.000747978	0.00084554	0.000715457	0.000878061	0.000487812	0.00107319	0.000552853	0.000747978	0.000325208	0.000520332	0.000292687	0.000325208	0.000227645	0.000357729	0.000455291	0.000325208	0.000455291	0.000357729	0.000227645	0.000357729	0.000357729	0.000195125	0.000227645
	0.00149596	0.00321956	0.00552853	0.00474803	0.00419518	0.00429274	0.00357729	0.00315452	0.0026667	0.00237402	0.0023415	0.00162604	0.00152848	0.00263418	0.00370737	0.00299191	0.00429274	0.00390249	0.00334964	0.00312199	0.00217889	0.00299191	0.00211385	0.00152848	0.00104067	0.000780499	0.00113823	0.000747978	0.000780499	0.000390249	0.000585374	0.000520332	0.000455291	0.000455291	0.000617895	0.000162604	0.000260166	0.000487812	0.000260166	0.000487812	0.000390249	0.000357729	0.000487812	0.000325208	0.000260166	0.000520332	0.000357729	0.000260166	0.000260166
	0.00188621	0.00403258	0.00510576	0.00510576	0.00530089	0.00393501	0.00445535	0.00282931	0.00260166	0.0032846	0.00260166	0.0025041	0.00227645	0.00253662	0.00273175	0.00455291	0.00513828	0.00426022	0.00435778	0.00370737	0.00276427	0.0023415	0.00269922	0.001561	0.00146343	0.00110571	0.000943103	0.000715457	0.000878061	0.000878061	0.000910582	0.000780499	0.00042277	0.000585374	0.000552853	0.000455291	0.000390249	0.000520332	0.000292687	0.000260166	0.000357729	0.000292687	0.00042277	0.000357729	0.000617895	0.000520332	0.000227645	0.000162604	0.000325208
	0.00178864	0.00318704	0.00432526	0.00465047	0.0040651	0.00494316	0.00286183	0.00305695	0.00247158	0.00227645	0.00211385	0.00211385	0.00253662	0.0023415	0.00338216	0.00539845	0.00546349	0.00539845	0.00471551	0.0040651	0.00373989	0.00481308	0.00178864	0.00143091	0.00146343	0.000747978	0.00110571	0.000910582	0.00110571	0.000617895	0.000585374	0.000552853	0.000520332	0.000682936	0.000357729	0.000292687	0.000487812	0.000455291	0.000162604	0.000455291	0.00042277	0.000325208	0.000292687	0.000325208	0.000260166	0.000455291	0.000357729	0.000162604	0.000455291
	0.00159352	0.00321956	0.00510576	0.00386997	0.00373989	0.00289435	0.00305695	0.00338216	0.00276427	0.00240654	0.00201629	0.00221141	0.00230898	0.00279679	0.00279679	0.00370737	0.00435778	0.0042277	0.00354476	0.00400006	0.00299191	0.00195125	0.001561	0.00110571	0.00100814	0.00104067	0.000813019	0.00107319	0.000975623	0.000910582	0.000650416	0.000552853	0.000520332	0.000455291	0.00042277	0.000520332	0.000325208	0.000520332	0.000325208	0.000260166	0.000260166	0.000390249	0.000260166	0.000292687	0.000195125	0.000487812	0.000357729	0.000227645	0.000195125
	0.00169108	0.0050082	0.0051708	0.00370737	0.00377241	0.00370737	0.00364233	0.00364233	0.00416266	0.00370737	0.0025041	0.00165856	0.0023415	0.0034472	0.00338216	0.00393501	0.00569114	0.00452039	0.00546349	0.00640659	0.00305695	0.00321956	0.00263418	0.00169108	0.00136587	0.00175612	0.00107319	0.000813019	0.00107319	0.00042277	0.000813019	0.000715457	0.000650416	0.000552853	0.000357729	0.000325208	0.00042277	0.000325208	0.000292687	0.000357729	0.000455291	0.000390249	0.00042277	0.000292687	0.00042277	0.000195125	0.000260166	0.000357729	0.000357729
	0.00159352	0.00386997	0.00426022	0.00347972	0.0032846	0.00354476	0.00448787	0.00351224	0.00295939	0.00299191	0.00191873	0.00217889	0.00331712	0.00279679	0.00468299	0.00705701	0.00598382	0.00689441	0.00800011	0.00439031	0.00400006	0.00295939	0.00143091	0.00185368	0.00191873	0.00139839	0.000780499	0.000813019	0.000780499	0.000910582	0.000780499	0.000455291	0.000552853	0.000617895	0.000487812	0.000487812	0.000552853	0.00042277	0.00042277	0.000325208	0.000292687	0.000455291	0.00042277	0.000325208	0.000227645	0.000292687	0.000390249	0.000325208	0.000390249
	0.00146343	0.0023415	0.00351224	0.00315452	0.00263418	0.00360981	0.00318704	0.00321956	0.00243906	0.00201629	0.00224393	0.00195125	0.00159352	0.00279679	0.00315452	0.00396754	0.00331712	0.00377241	0.00302443	0.00308947	0.00279679	0.0017236	0.0017236	0.00113823	0.00113823	0.000780499	0.000780499	0.000682936	0.00084554	0.000455291	0.000585374	0.000552853	0.000455291	0.000487812	0.000455291	0.000487812	0.000390249	0.000390249	0.000357729	0.000357729	0.000162604	0.000292687	0.000227645	0.000227645	0.000325208	0.000487812	9.75623e-05	0.000357729	0.000260166
	0.00123579	0.00308947	0.00393501	0.00432526	0.00386997	0.00312199	0.00416266	0.00409762	0.00292687	0.00315452	0.00377241	0.00273175	0.00224393	0.00260166	0.00256914	0.00413014	0.00575618	0.00510576	0.00409762	0.0042277	0.00240654	0.00292687	0.001561	0.00185368	0.00130083	0.00126831	0.000682936	0.000747978	0.000780499	0.000780499	0.000617895	0.000715457	0.000650416	0.000585374	0.000195125	0.000455291	0.000455291	0.000357729	0.000325208	0.000520332	0.000487812	0.000227645	0.000325208	0.000292687	0.000292687	0.000260166	0.000227645	0.000292687	0.000390249
	0.00117075	0.00273175	0.00439031	0.00497568	0.00318704	0.00347972	0.00416266	0.00318704	0.00282931	0.00325208	0.00279679	0.0025041	0.00208133	0.0023415	0.00403258	0.00507324	0.00471551	0.00468299	0.00308947	0.00292687	0.00299191	0.00269922	0.00159352	0.00110571	0.00149596	0.000780499	0.000975623	0.000487812	0.000390249	0.00042277	0.00084554	0.000650416	0.000585374	0.00042277	0.000390249	0.00042277	0.000325208	0.000455291	0.000487812	0.000455291	0.00042277	0.000552853	0.000357729	0.000455291	0.000195125	0.000260166	0.000292687	0.000325208	0.00042277
	0.000780499	0.00279679	0.00315452	0.00282931	0.00338216	0.00312199	0.00302443	0.00331712	0.00377241	0.00282931	0.00211385	0.00227645	0.00139839	0.00240654	0.00419518	0.00419518	0.00468299	0.00429274	0.0034472	0.00334964	0.00253662	0.0023415	0.0017236	0.00162604	0.000878061	0.00084554	0.000943103	0.000520332	0.000520332	0.000487812	0.000390249	0.000682936	0.000292687	0.000260166	0.000357729	0.000682936	0.000617895	0.000390249	0.000195125	0.000325208	0.000325208	0.000325208	0.000325208	0.000390249	0.000325208	0.000260166	0.000390249	0.000260166	0.000260166
	0.00100814	0.00347972	0.00367485	0.00390249	0.0042277	0.00341468	0.00435778	0.00478055	0.00400006	0.00325208	0.00263418	0.00243906	0.00240654	0.00289435	0.00273175	0.00416266	0.00494316	0.00471551	0.00429274	0.00334964	0.00305695	0.00253662	0.0025041	0.00113823	0.00159352	0.00107319	0.000650416	0.000878061	0.000878061	0.000813019	0.000910582	0.000260166	0.000520332	0.000682936	0.000780499	0.000292687	0.000552853	0.000455291	0.000130083	0.000357729	0.000260166	0.000325208	0.000162604	0.000715457	0.000292687	0.000357729	0.000227645	0.000357729	9.75623e-05
	0.00126831	0.00292687	0.00367485	0.00341468	0.00276427	0.00409762	0.00357729	0.00305695	0.00302443	0.00243906	0.00185368	0.00247158	0.00247158	0.00227645	0.00455291	0.00442283	0.00552853	0.00458543	0.00380493	0.00367485	0.0025041	0.00263418	0.00175612	0.00123579	0.00126831	0.00100814	0.00084554	0.00084554	0.000552853	0.000552853	0.000780499	0.000520332	0.000390249	0.000195125	0.000520332	0.000162604	0.000325208	0.000292687	0.000390249	0.000325208	0.000227645	0.000292687	0.00042277	0.000162604	0.000227645	0.000195125	0.000260166	0.000162604	0.000227645
	0.00104067	0.00217889	0.0032846	0.00357729	0.00302443	0.00383745	0.00299191	0.00214637	0.00256914	0.00217889	0.00198377	0.00185368	0.00182116	0.00263418	0.00211385	0.00286183	0.00357729	0.00409762	0.00302443	0.00260166	0.00292687	0.00152848	0.00117075	0.00123579	0.000682936	0.000813019	0.000715457	0.00084554	0.000780499	0.000552853	0.000455291	0.000487812	0.000357729	0.000390249	0.000455291	0.00042277	0.000390249	0.000325208	0.000227645	0.000227645	0.000260166	0.000325208	0.000357729	0.000292687	0.000130083	0.000357729	0.000260166	0.000292687	0.000195125
	0.00113823	0.00347972	0.00357729	0.00396754	0.00458543	0.00386997	0.00357729	0.00315452	0.0025041	0.00263418	0.00269922	0.00217889	0.00185368	0.00221141	0.00247158	0.00442283	0.00442283	0.00383745	0.00390249	0.00364233	0.00279679	0.0023415	0.00159352	0.001561	0.00120327	0.00117075	0.00100814	0.000650416	0.000552853	0.000390249	0.000813019	0.000617895	0.000585374	0.000617895	0.000585374	0.000520332	0.000195125	0.000520332	0.000292687	0.000227645	0.000552853	0.000390249	0.000130083	0.000260166	0.000357729	0.000487812	0.000162604	0.000195125	0.000292687
	0.00133335	0.00224393	0.00325208	0.0042277	0.00321956	0.00351224	0.00334964	0.00299191	0.00253662	0.00325208	0.00214637	0.0023415	0.00204881	0.00204881	0.00312199	0.00364233	0.00315452	0.00338216	0.00360981	0.00240654	0.0025041	0.00221141	0.00143091	0.00126831	0.00110571	0.00110571	0.000813019	0.00084554	0.00084554	0.000715457	0.000585374	0.000520332	0.000617895	0.000455291	0.000487812	0.000585374	0.000260166	0.000292687	0.000260166	0.000455291	0.000390249	0.000390249	0.000292687	9.75623e-05	0.000357729	0.000357729	0.000195125	0.000520332	0.000260166
	0.00084554	0.00208133	0.0034472	0.00289435	0.00243906	0.00247158	0.00360981	0.00237402	0.00204881	0.0017236	0.00130083	0.00146343	0.00123579	0.00230898	0.00185368	0.00263418	0.00347972	0.00338216	0.00282931	0.00227645	0.00198377	0.00162604	0.000878061	0.00100814	0.000975623	0.000910582	0.000747978	0.000325208	0.000617895	0.000487812	0.000715457	0.000585374	0.000650416	0.000227645	0.000390249	0.000520332	0.000487812	0.000325208	0.000325208	0.000227645	0.000260166	0.000325208	0.000260166	0.000162604	0.000195125	6.50416e-05	0.000195125	0.000195125	0.000292687
	0.00123579	0.00214637	0.00426022	0.00338216	0.00357729	0.00276427	0.00357729	0.00400006	0.00351224	0.00211385	0.00240654	0.00263418	0.00221141	0.00198377	0.00282931	0.00367485	0.00403258	0.00386997	0.00331712	0.00325208	0.00237402	0.00195125	0.001561	0.00123579	0.00110571	0.00084554	0.000943103	0.000650416	0.000747978	0.000487812	0.000552853	0.000520332	0.000552853	0.000552853	0.000520332	0.000520332	0.000552853	0.00042277	0.000455291	0.000390249	0.00042277	0.000162604	0.000260166	0.000357729	0.000357729	0.000325208	0.000227645	9.75623e-05	3.25208e-05
	0.00178864	0.00260166	0.00341468	0.00396754	0.00305695	0.00386997	0.00325208	0.00217889	0.00273175	0.00247158	0.00201629	0.00165856	0.00152848	0.00198377	0.00273175	0.00393501	0.00360981	0.00292687	0.00295939	0.00269922	0.00253662	0.00185368	0.00159352	0.00123579	0.00123579	0.000715457	0.00110571	0.00084554	0.000552853	0.000682936	0.000325208	0.000390249	0.000552853	0.000292687	0.00042277	0.000520332	0.000455291	0.000227645	0.000227645	0.000130083	0.000325208	0.000227645	0.000292687	0.000130083	0.000195125	0.000195125	0.000162604	0.000292687	0.000162604
	0.000813019	0.00211385	0.0026667	0.00260166	0.00325208	0.00338216	0.00237402	0.00230898	0.0023415	0.00217889	0.00162604	0.00146343	0.00149596	0.00201629	0.00282931	0.00195125	0.00305695	0.00260166	0.00221141	0.00143091	0.00152848	0.001561	0.00133335	0.000682936	0.000487812	0.000813019	0.000552853	0.000747978	0.000487812	0.000617895	0.000487812	0.000325208	0.000390249	0.000650416	0.000455291	0.000325208	0.000325208	0.000390249	0.000227645	0.000325208	0.000292687	0.000162604	0.000227645	0.000292687	0.000162604	0.000130083	0.000227645	6.50416e-05	0.000195125
	0.000715457	0.00227645	0.00263418	0.00386997	0.00321956	0.00276427	0.00292687	0.00325208	0.00295939	0.00282931	0.00217889	0.00169108	0.00182116	0.00188621	0.00204881	0.00295939	0.00413014	0.00302443	0.00263418	0.00240654	0.00214637	0.00185368	0.00182116	0.00130083	0.000780499	0.000813019	0.000943103	0.000715457	0.000552853	0.000260166	0.000650416	0.000650416	0.000390249	0.000455291	0.000260166	0.000195125	0.000162604	0.000292687	0.000195125	0.000260166	0.000260166	0.000227645	0.000325208	0.000227645	0.000162604	0.000325208	9.75623e-05	0.000162604	0.000130083
	0.000910582	0.00217889	0.00292687	0.00289435	0.00260166	0.00347972	0.00351224	0.00237402	0.00289435	0.00178864	0.0023415	0.00175612	0.00152848	0.00211385	0.0026667	0.00341468	0.00390249	0.00354476	0.00360981	0.00302443	0.00217889	0.00149596	0.000747978	0.00104067	0.00123579	0.00107319	0.000780499	0.000682936	0.000585374	0.000357729	0.000357729	0.000520332	0.000292687	0.00042277	0.000260166	0.000390249	0.000455291	0.000260166	0.000357729	0.000227645	0.000292687	0.000292687	0.000227645	0.000227645	0.000325208	0.000227645	0.000260166	9.75623e-05	0.000195125
	0.00120327	0.00208133	0.00289435	0.00240654	0.00253662	0.00286183	0.00269922	0.0023415	0.00208133	0.0025041	0.00152848	0.00175612	0.00149596	0.00198377	0.00341468	0.00295939	0.00325208	0.00338216	0.00312199	0.00273175	0.00214637	0.00165856	0.00149596	0.00107319	0.00110571	0.000943103	0.000585374	0.000617895	0.000813019	0.000747978	0.000650416	0.000487812	0.000650416	0.000357729	0.000552853	0.000260166	0.000390249	0.000260166	0.000162604	0.000260166	0.000390249	0.000227645	0.000227645	0.000227645	0.000162604	0.000292687	0.000162604	0.000260166	0.000357729
	0.000813019	0.00273175	0.00305695	0.00360981	0.00302443	0.00302443	0.00364233	0.00312199	0.00341468	0.00185368	0.00237402	0.00188621	0.001561	0.00240654	0.00243906	0.00373989	0.00432526	0.0040651	0.00403258	0.00282931	0.00201629	0.00185368	0.00162604	0.00159352	0.001561	0.00130083	0.000878061	0.000975623	0.000585374	0.00084554	0.000747978	0.000487812	0.000520332	0.000357729	0.000390249	0.000260166	0.00042277	0.000390249	0.000292687	0.000195125	0.000227645	0.000455291	0.000227645	0.000292687	0.000195125	0.000162604	0.000325208	0.000357729	0.000162604
	0.000682936	0.00237402	0.00243906	0.00286183	0.00273175	0.00269922	0.00253662	0.00312199	0.00191873	0.00208133	0.00110571	0.00149596	0.00143091	0.00169108	0.0026667	0.00380493	0.00338216	0.00269922	0.00295939	0.0025041	0.00221141	0.00308947	0.00178864	0.00117075	0.000943103	0.000650416	0.000682936	0.000487812	0.000780499	0.000487812	0.000487812	0.000325208	0.000195125	0.000292687	0.000292687	0.000260166	0.000357729	0.000162604	0.000260166	0.000162604	0.000260166	0.000455291	0.000162604	0.000260166	0.000292687	9.75623e-05	0.000162604	0.000130083	0.000130083
	0.001561	0.0023415	0.00263418	0.00237402	0.00279679	0.00217889	0.00292687	0.00211385	0.00237402	0.00208133	0.00152848	0.00143091	0.00113823	0.00221141	0.00282931	0.00247158	0.00243906	0.00286183	0.00240654	0.00195125	0.00204881	0.00162604	0.000910582	0.00130083	0.00120327	0.00084554	0.000585374	0.000747978	0.000650416	0.000650416	0.000682936	0.000390249	0.000552853	0.000455291	0.000260166	0.000292687	0.000162604	0.000292687	0.000162604	0.000292687	0.000487812	0.000130083	9.75623e-05	0.000292687	0.000292687	0.000227645	0.000260166	0.000195125	0.000227645
	0.000747978	0.00279679	0.00292687	0.00318704	0.00263418	0.00286183	0.00273175	0.0026667	0.00191873	0.00221141	0.00198377	0.00240654	0.00182116	0.00198377	0.00208133	0.00247158	0.00347972	0.00276427	0.00247158	0.0032846	0.00178864	0.00165856	0.00133335	0.00107319	0.000747978	0.00110571	0.000552853	0.000520332	0.000585374	0.000390249	0.000487812	0.000455291	0.000390249	0.000325208	0.000487812	0.000455291	0.000325208	0.000162604	0.000130083	0.000260166	0.000260166	0.000292687	0.000520332	0.000552853	0.000325208	0.000130083	0.000260166	0.000195125	0.000162604
	0.00100814	0.00214637	0.00289435	0.00276427	0.00253662	0.0023415	0.00334964	0.0023415	0.00195125	0.00191873	0.00139839	0.00178864	0.00201629	0.00162604	0.00243906	0.00325208	0.00243906	0.00315452	0.00273175	0.00227645	0.00152848	0.001561	0.00178864	0.00139839	0.000878061	0.000682936	0.00042277	0.000878061	0.000487812	0.000455291	0.000292687	0.00042277	0.000390249	0.000292687	0.000260166	0.000455291	0.000227645	0.000292687	0.000195125	0.000195125	0.000292687	0.000325208	0.000357729	0.000195125	0.000325208	0.000130083	0.000130083	0.000195125	0.000130083
	0.000585374	0.00211385	0.00182116	0.00240654	0.00178864	0.0023415	0.00211385	0.0017236	0.00182116	0.00243906	0.00133335	0.00133335	0.00136587	0.00178864	0.00315452	0.00282931	0.00299191	0.00269922	0.00201629	0.00169108	0.00185368	0.00130083	0.000715457	0.00130083	0.000747978	0.000910582	0.000552853	0.000715457	0.000520332	0.000390249	0.000292687	0.000520332	0.000292687	0.000325208	0.000227645	0.000195125	0.000162604	0.000162604	0.000130083	9.75623e-05	0.000195125	0.000260166	0.000227645	0.00042277	0.000292687	6.50416e-05	0.000162604	6.50416e-05	0.000260166
	0.000943103	0.00201629	0.00224393	0.00305695	0.00256914	0.00263418	0.0023415	0.00308947	0.00370737	0.00208133	0.00224393	0.00175612	0.00185368	0.00113823	0.00214637	0.00260166	0.00347972	0.00325208	0.00302443	0.00269922	0.00188621	0.00146343	0.00214637	0.00136587	0.00120327	0.000780499	0.000910582	0.000552853	0.000813019	0.000162604	0.000520332	0.000390249	0.000455291	0.000195125	0.000195125	0.000357729	0.000325208	0.000325208	0.000227645	0.000260166	0.000292687	0.000130083	0.000195125	0.000260166	0.000325208	0.000260166	0.000162604	6.50416e-05	0.000162604
	0.000715457	0.00195125	0.00302443	0.00321956	0.00227645	0.00211385	0.0025041	0.00276427	0.00276427	0.00169108	0.00208133	0.00123579	0.001561	0.00169108	0.00286183	0.00276427	0.00331712	0.00367485	0.0034472	0.00191873	0.00159352	0.00149596	0.00152848	0.000813019	0.00146343	0.000878061	0.000650416	0.000585374	0.000585374	0.000520332	0.00042277	0.000455291	0.000552853	0.000357729	0.000357729	0.000357729	0.000325208	0.000357729	0.000227645	0.000520332	0.000195125	0.000260166	0.000260166	0.000260166	0.000227645	9.75623e-05	0.000195125	0.000162604	9.75623e-05
	0.000650416	0.00211385	0.00318704	0.00240654	0.00224393	0.00208133	0.00247158	0.00162604	0.00188621	0.00175612	0.00126831	0.00136587	0.00113823	0.00182116	0.00282931	0.00273175	0.00292687	0.00312199	0.00217889	0.00253662	0.00188621	0.00159352	0.000910582	0.00198377	0.00169108	0.000943103	0.000487812	0.000682936	0.000682936	0.000292687	0.000130083	0.00042277	0.000357729	0.000227645	0.00042277	0.000162604	0.000130083	0.00042277	0.000325208	0.000227645	0.000260166	0.000292687	0.000162604	0.000162604	0.000227645	0.000130083	0.000195125	9.75623e-05	9.75623e-05
	0.00113823	0.00247158	0.00338216	0.00302443	0.00195125	0.00292687	0.00269922	0.00237402	0.00230898	0.00165856	0.00185368	0.00126831	0.00201629	0.00201629	0.00211385	0.00318704	0.00312199	0.00302443	0.00279679	0.0026667	0.00185368	0.00146343	0.00149596	0.00133335	0.00117075	0.000910582	0.000975623	0.000747978	0.00084554	0.000520332	0.000390249	0.000227645	0.000455291	0.000520332	0.000227645	0.000455291	0.000227645	0.000195125	0.000325208	0.000292687	0.000227645	0.000292687	9.75623e-05	0.000260166	0.000162604	0.000130083	0.000195125	0.000227645	0.000292687
	0.000943103	0.00195125	0.00224393	0.00253662	0.00256914	0.00214637	0.00230898	0.0017236	0.00162604	0.001561	0.00123579	0.00139839	0.00136587	0.00146343	0.00256914	0.00292687	0.00253662	0.00263418	0.00204881	0.00188621	0.00178864	0.00104067	0.00136587	0.00110571	0.000650416	0.000975623	0.000813019	0.000617895	0.000552853	0.000390249	0.000195125	0.000292687	0.00042277	0.000357729	0.000325208	0.000390249	0.000130083	0.000130083	0.000292687	0.000227645	6.50416e-05	0.000195125	0.000195125	0.000260166	0.000260166	6.50416e-05	6.50416e-05	6.50416e-05	0.000162604
	0.000292687	0.00110571	0.00217889	0.00214637	0.00178864	0.00188621	0.00188621	0.00178864	0.00182116	0.00123579	0.00139839	0.00143091	0.000975623	0.00169108	0.00201629	0.00191873	0.00240654	0.00178864	0.00175612	0.00149596	0.00143091	0.00139839	0.000910582	0.00120327	0.000780499	0.000650416	0.000520332	0.00042277	0.000585374	0.000260166	0.000227645	0.000195125	0.000292687	0.000227645	0.000195125	0.000390249	0.000227645	0.000292687	0.000227645	9.75623e-05	0.000130083	9.75623e-05	6.50416e-05	0.000130083	0.000292687	6.50416e-05	0.000195125	0.000227645	9.75623e-05
	0.000715457	0.00175612	0.00243906	0.00208133	0.00240654	0.00247158	0.00211385	0.00282931	0.00217889	0.00204881	0.0023415	0.00204881	0.0017236	0.0017236	0.00182116	0.00243906	0.00269922	0.0023415	0.00253662	0.00282931	0.00208133	0.00175612	0.00230898	0.00117075	0.00133335	0.000910582	0.000715457	0.000357729	0.000390249	0.000487812	0.000357729	0.000195125	0.000390249	0.000325208	0.000292687	0.000227645	0.000357729	0.000292687	0.000325208	0.000325208	0.000227645	0.000357729	0.000227645	9.75623e-05	0.000227645	0.000195125	0.000227645	3.25208e-05	0.000130083
	0.00110571	0.00178864	0.00175612	0.00126831	0.00169108	0.00178864	0.00208133	0.00214637	0.00227645	0.00201629	0.0017236	0.00143091	0.00149596	0.00120327	0.00224393	0.00240654	0.00201629	0.00217889	0.00214637	0.00146343	0.00201629	0.00152848	0.00117075	0.000813019	0.000813019	0.000520332	0.000585374	0.00042277	0.000292687	0.00042277	0.00042277	0.000227645	0.000130083	0.000325208	9.75623e-05	0.000130083	0.000227645	0.000292687	9.75623e-05	0.000195125	6.50416e-05	0.000130083	0.000130083	6.50416e-05	0	3.25208e-05	9.75623e-05	3.25208e-05	0.000130083
	0.000715457	0.00152848	0.00191873	0.00208133	0.00149596	0.00217889	0.00211385	0.00214637	0.00217889	0.00221141	0.00224393	0.00224393	0.00143091	0.00188621	0.00188621	0.00208133	0.00263418	0.00224393	0.00204881	0.00214637	0.00211385	0.00169108	0.00123579	0.00100814	0.000520332	0.000715457	0.000520332	0.000650416	0.000357729	0.000325208	0.000325208	0.000292687	0.000455291	0.000195125	0.000227645	0.000195125	0.000195125	0.000130083	0.000130083	0.000130083	6.50416e-05	0.000227645	3.25208e-05	0.000162604	0.000227645	6.50416e-05	0.000130083	0.000260166	6.50416e-05
	0.000650416	0.00149596	0.00195125	0.0025041	0.00182116	0.00208133	0.00211385	0.0025041	0.00227645	0.0023415	0.00217889	0.00152848	0.00143091	0.00130083	0.00175612	0.0023415	0.00305695	0.00276427	0.00256914	0.00165856	0.00208133	0.00139839	0.00175612	0.000910582	0.000747978	0.000780499	0.000617895	0.000325208	0.000552853	0.000195125	0.000357729	0.000227645	0.000325208	0.000520332	0.000195125	0.000260166	0.000130083	0.000260166	0.000195125	0.000260166	0.000292687	0.000325208	9.75623e-05	0.000227645	0.000162604	0.000162604	0.000162604	9.75623e-05	0.000130083
	0.000715457	0.00130083	0.00195125	0.00217889	0.00191873	0.00204881	0.00221141	0.0025041	0.00175612	0.0017236	0.00159352	0.00136587	0.00133335	0.00178864	0.00204881	0.00289435	0.00292687	0.00224393	0.0025041	0.00211385	0.00169108	0.00162604	0.000878061	0.000682936	0.000650416	0.000878061	0.000552853	0.000487812	0.000227645	0.000390249	0.00042277	0.000195125	0.000260166	0.000227645	0.000130083	0.000227645	0.000195125	0.000227645	0.000195125	0.000130083	9.75623e-05	0.000195125	9.75623e-05	9.75623e-05	0.000195125	0.000195125	9.75623e-05	9.75623e-05	0.000130083
	0.000682936	0.00185368	0.00214637	0.00185368	0.00195125	0.00195125	0.00191873	0.00159352	0.00191873	0.00139839	0.00149596	0.00149596	0.00117075	0.00165856	0.0017236	0.00198377	0.00165856	0.00211385	0.00143091	0.00126831	0.00126831	0.00084554	0.00120327	0.000910582	0.000813019	0.000487812	0.000813019	0.000227645	0.000292687	0.00042277	0.00042277	0.000325208	9.75623e-05	0.000130083	0.000227645	0.000227645	0.000292687	0.000357729	0.000162604	0.000162604	0.000195125	0.000292687	0.000130083	0.000130083	0.000260166	9.75623e-05	0.000227645	6.50416e-05	9.75623e-05
	0.000682936	0.00188621	0.00243906	0.00276427	0.00221141	0.00243906	0.00292687	0.00269922	0.0023415	0.0017236	0.0017236	0.00217889	0.00169108	0.00182116	0.00201629	0.00263418	0.00373989	0.00357729	0.0032846	0.00273175	0.00221141	0.00139839	0.00159352	0.00110571	0.00113823	0.000520332	0.000487812	0.000780499	0.00084554	0.000357729	0.000520332	0.000357729	0.000390249	0.000357729	9.75623e-05	0.000390249	0.000162604	0.000195125	0.000227645	0.000162604	6.50416e-05	9.75623e-05	0.000162604	0.000227645	0.000260166	0.000130083	0.000292687	0.000227645	0.000195125
	0.000585374	0.00165856	0.00256914	0.0025041	0.00269922	0.00204881	0.00211385	0.00211385	0.00152848	0.00182116	0.00165856	0.00159352	0.001561	0.00133335	0.0025041	0.00299191	0.00315452	0.0025041	0.00276427	0.00191873	0.00175612	0.00175612	0.00100814	0.000910582	0.000780499	0.000520332	0.000650416	0.000292687	0.000260166	0.000390249	0.000292687	0.000390249	0.000260166	0.000227645	9.75623e-05	0.000260166	0.000357729	0.000227645	0.000130083	0.000130083	9.75623e-05	9.75623e-05	0.000195125	9.75623e-05	0.000260166	0.000162604	0.000292687	9.75623e-05	6.50416e-05
	0.00100814	0.00175612	0.00195125	0.00159352	0.00208133	0.00198377	0.00195125	0.00152848	0.00162604	0.00126831	0.00191873	0.00126831	0.00107319	0.00169108	0.00130083	0.00214637	0.0025041	0.00289435	0.00230898	0.00198377	0.00126831	0.00100814	0.00107319	0.000715457	0.000747978	0.000520332	0.000455291	0.000357729	0.000292687	0.000260166	0.000325208	0.000195125	0.000195125	0.000162604	0.000260166	0.000162604	0.000357729	0.000162604	0.000227645	0.000325208	0.000260166	0.000357729	0.000162604	9.75623e-05	3.25208e-05	3.25208e-05	0.000227645	0.000260166	6.50416e-05
	0.000617895	0.00195125	0.00185368	0.00208133	0.00201629	0.00182116	0.00237402	0.00227645	0.00169108	0.00214637	0.00188621	0.00188621	0.00133335	0.00152848	0.00169108	0.00299191	0.00279679	0.00263418	0.00230898	0.00211385	0.00175612	0.00162604	0.00139839	0.00084554	0.000878061	0.000487812	0.000487812	0.000552853	0.000390249	0.000325208	0.000292687	0.000227645	0.000195125	0.000227645	0.000162604	0.000325208	0.000162604	0.000260166	0.000260166	0.000162604	0.000162604	0.000357729	0.000227645	9.75623e-05	0.000195125	0.000227645	0.000130083	0.000162604	0.000195125
	0.000943103	0.00139839	0.00185368	0.0025041	0.00185368	0.001561	0.00253662	0.00211385	0.00201629	0.00169108	0.00123579	0.00117075	0.00126831	0.00136587	0.00201629	0.00334964	0.00354476	0.00282931	0.00292687	0.00208133	0.00136587	0.00159352	0.00107319	0.00107319	0.000585374	0.000780499	0.000487812	0.00042277	0.000390249	0.00042277	0.000455291	0.000325208	0.00042277	9.75623e-05	0.000390249	0.000227645	0.000130083	0.000260166	0.000130083	9.75623e-05	6.50416e-05	0.000162604	0.000195125	0.000130083	9.75623e-05	0.000162604	0.000195125	9.75623e-05	0.000162604
	0.000682936	0.00149596	0.0017236	0.00149596	0.00182116	0.00175612	0.0023415	0.00204881	0.00169108	0.00113823	0.00139839	0.00104067	0.00149596	0.00159352	0.00165856	0.0025041	0.00227645	0.00188621	0.00243906	0.00201629	0.00130083	0.00159352	0.000910582	0.00104067	0.000520332	0.000390249	0.000520332	0.000260166	0.000487812	0.000325208	0.000162604	0.000552853	0.000227645	0.000162604	6.50416e-05	6.50416e-05	0.000357729	0.000130083	0.000260166	9.75623e-05	0.000260166	6.50416e-05	0.000292687	0.000292687	0.000325208	9.75623e-05	0.000162604	3.25208e-05	6.50416e-05
	0.000617895	0.00221141	0.001561	0.00217889	0.00230898	0.00185368	0.00217889	0.0023415	0.00217889	0.00185368	0.00198377	0.00178864	0.00133335	0.00139839	0.0017236	0.00253662	0.00279679	0.00243906	0.0023415	0.0023415	0.00162604	0.00136587	0.00126831	0.000813019	0.00110571	0.000682936	0.000552853	0.000325208	0.000455291	0.00042277	0.000227645	0.000292687	0.000195125	0.000130083	0.000162604	0.000292687	0.000162604	0.000260166	0.000195125	0.000292687	9.75623e-05	9.75623e-05	9.75623e-05	0.000195125	0.000227645	0.000130083	0.000195125	0.000130083	9.75623e-05
	0.000747978	0.00195125	0.00152848	0.00188621	0.00230898	0.00152848	0.00286183	0.00195125	0.00136587	0.00178864	0.00120327	0.000975623	0.000943103	0.00123579	0.00214637	0.00240654	0.0032846	0.00302443	0.00221141	0.00169108	0.00139839	0.00113823	0.000975623	0.000780499	0.000455291	0.000487812	0.000292687	0.000390249	0.000325208	0.000292687	0.000227645	0.000227645	0.000227645	0.000325208	0.000227645	0.000130083	0.000227645	0.000292687	6.50416e-05	0.000130083	9.75623e-05	0.000130083	0.000130083	6.50416e-05	0.000162604	9.75623e-05	0.000227645	6.50416e-05	6.50416e-05
	0.000520332	0.001561	0.00211385	0.00188621	0.0023415	0.00201629	0.0023415	0.00208133	0.00133335	0.00133335	0.00130083	0.00126831	0.00123579	0.001561	0.00162604	0.00208133	0.00325208	0.0023415	0.00195125	0.00185368	0.00152848	0.00133335	0.000780499	0.000747978	0.00110571	0.000487812	0.000487812	0.000260166	0.000292687	0.000260166	0.000227645	0.000227645	0.000357729	0.000260166	0.000325208	0.000195125	0.000325208	0.000260166	0.000227645	9.75623e-05	0.000260166	9.75623e-05	9.75623e-05	0.000162604	0.000162604	0.000162604	3.25208e-05	6.50416e-05	0.000162604
	0.000357729	0.00133335	0.00188621	0.00214637	0.00178864	0.00182116	0.00185368	0.00240654	0.00159352	0.00126831	0.0017236	0.00159352	0.00139839	0.00130083	0.00243906	0.00178864	0.00247158	0.00188621	0.00182116	0.00162604	0.00143091	0.00110571	0.000813019	0.000747978	0.000520332	0.000617895	0.000292687	0.00042277	0.000162604	0.000325208	0.000227645	0.000357729	0.000585374	0.000227645	0.000390249	9.75623e-05	0.000260166	0.000227645	0.000227645	0.000195125	0.000162604	0.000162604	0.000130083	0.000195125	0.000195125	0.000227645	9.75623e-05	9.75623e-05	9.75623e-05
	0.000325208	0.00123579	0.00133335	0.00217889	0.00191873	0.00162604	0.00162604	0.00175612	0.00165856	0.00136587	0.00136587	0.00169108	0.00120327	0.00279679	0.00201629	0.00253662	0.00182116	0.00152848	0.0017236	0.00162604	0.00104067	0.000878061	0.000715457	0.000715457	0.000487812	0.000682936	0.000325208	0.000292687	0.000390249	0.000292687	0.00042277	0.000325208	0.000357729	0.000325208	0.000162604	0.000357729	0.000292687	0.000162604	0.000227645	0.000162604	0.000195125	0.000130083	9.75623e-05	3.25208e-05	0.000195125	0.000260166	0.000227645	0.000130083	6.50416e-05
	0.000715457	0.00165856	0.00237402	0.00468299	0.00201629	0.00152848	0.00136587	0.00126831	0.00117075	0.00130083	0.00123579	0.00123579	0.00117075	0.00152848	0.00149596	0.00149596	0.00152848	0.00224393	0.000813019	0.00152848	0.00107319	0.00100814	0.000552853	0.000455291	0.000292687	0.000325208	0.000520332	0.000357729	0.000487812	0.000390249	0.000357729	0.000162604	0.000227645	0.000227645	0.000325208	0.000227645	3.25208e-05	0.000130083	0.000162604	0.000130083	0.000162604	9.75623e-05	3.25208e-05	0.000130083	0.000162604	9.75623e-05	0.000227645	0.000292687	0
	0.000617895	0.001561	0.00224393	0.00175612	0.00221141	0.00191873	0.00188621	0.00217889	0.00214637	0.00182116	0.00149596	0.00139839	0.000878061	0.001561	0.00130083	0.00195125	0.00195125	0.00188621	0.00152848	0.00201629	0.001561	0.000910582	0.000878061	0.00100814	0.00084554	0.00084554	0.000682936	0.000325208	0.000130083	0.00042277	0.000227645	0.000325208	0.000260166	0.000292687	0.000195125	0.000325208	9.75623e-05	0.000195125	6.50416e-05	3.25208e-05	0.000130083	0.000195125	0.000130083	6.50416e-05	9.75623e-05	0.000162604	0.000130083	6.50416e-05	0.000130083
	0.000715457	0.00130083	0.00152848	0.00204881	0.0017236	0.00149596	0.00185368	0.00182116	0.00143091	0.00139839	0.00107319	0.00126831	0.000975623	0.00126831	0.00146343	0.00198377	0.00152848	0.00175612	0.00211385	0.00175612	0.00139839	0.00149596	0.00126831	0.00107319	0.000878061	0.000390249	0.000455291	0.000292687	0.000195125	0.000552853	0.000357729	0.000455291	0.000357729	0.000227645	0.000292687	0.000130083	0.000292687	0.000130083	6.50416e-05	0.000195125	0.000292687	0.000325208	9.75623e-05	0.000162604	0.000162604	0.000227645	0.000130083	9.75623e-05	0.000162604
	0.000520332	0.00113823	0.001561	0.00169108	0.00169108	0.00159352	0.00185368	0.00123579	0.00117075	0.00159352	0.00104067	0.00117075	0.00084554	0.00120327	0.00139839	0.00159352	0.00175612	0.00191873	0.001561	0.00143091	0.000943103	0.000943103	0.000715457	0.000617895	0.000585374	0.000390249	0.000325208	0.000292687	0.000487812	0.000260166	0.000162604	0.000260166	0.000195125	0.000130083	0.000162604	0.000260166	0.000260166	3.25208e-05	0.000162604	0.000227645	0.000162604	6.50416e-05	0.000292687	0.000227645	9.75623e-05	9.75623e-05	0.000130083	0.000162604	3.25208e-05
	0.000390249	0.00113823	0.00221141	0.0023415	0.00159352	0.001561	0.00175612	0.00123579	0.0017236	0.00120327	0.00175612	0.00120327	0.00139839	0.00123579	0.00113823	0.00237402	0.00256914	0.0023415	0.00221141	0.00195125	0.00146343	0.00146343	0.00113823	0.000487812	0.000682936	0.000487812	0.00042277	0.000520332	0.000455291	0.000325208	0.00042277	0.000227645	0.000195125	0.000292687	0.000390249	0.000162604	0.000162604	0.000195125	0.000162604	0.000162604	0.000195125	6.50416e-05	6.50416e-05	6.50416e-05	0.000162604	9.75623e-05	3.25208e-05	0.000162604	0.000195125
	0.000780499	0.0017236	0.00211385	0.00195125	0.00195125	0.00214637	0.00165856	0.00152848	0.00195125	0.00113823	0.00143091	0.00117075	0.00146343	0.00100814	0.00126831	0.00211385	0.00243906	0.00217889	0.00217889	0.00175612	0.00113823	0.00130083	0.00100814	0.000747978	0.000357729	0.000520332	0.000487812	0.00042277	0.000390249	0.000292687	0.000552853	0.000390249	0.000325208	0.000292687	0.000357729	9.75623e-05	9.75623e-05	0.000325208	0.000195125	0.000292687	0.000227645	0.000162604	0.000162604	0.000195125	0.000130083	9.75623e-05	6.50416e-05	9.75623e-05	3.25208e-05
	0.000682936	0.00136587	0.00146343	0.00182116	0.00175612	0.00146343	0.0017236	0.00159352	0.00178864	0.00107319	0.00133335	0.00104067	0.00120327	0.00159352	0.00146343	0.00195125	0.00188621	0.00185368	0.00169108	0.00165856	0.00123579	0.000780499	0.000487812	0.000552853	0.000813019	0.000715457	0.000195125	0.000292687	0.000260166	0.000195125	0.000357729	0.000195125	0.000455291	0.000292687	0.000227645	0.000195125	9.75623e-05	0	0	0.000162604	0.000260166	0.000195125	9.75623e-05	0.000130083	3.25208e-05	9.75623e-05	0.000227645	9.75623e-05	9.75623e-05
	0.000520332	0.00130083	0.00165856	0.00198377	0.00175612	0.00256914	0.00175612	0.00175612	0.00133335	0.00195125	0.001561	0.000975623	0.00110571	0.00165856	0.00146343	0.00191873	0.00227645	0.00276427	0.00208133	0.00175612	0.00123579	0.00146343	0.00100814	0.000878061	0.000813019	0.000617895	0.000260166	0.000520332	0.000325208	0.000520332	0.000227645	0.000292687	0.000292687	0.000260166	0.000195125	0.000227645	0.000227645	0.000260166	6.50416e-05	0.000357729	0.000195125	0.000130083	0.000130083	0.000162604	0.000227645	0.000162604	6.50416e-05	0.000130083	9.75623e-05
	0.000747978	0.001561	0.00204881	0.00191873	0.00204881	0.00165856	0.00182116	0.00139839	0.00208133	0.00175612	0.000975623	0.000813019	0.000975623	0.00146343	0.00325208	0.00260166	0.0026667	0.00289435	0.00299191	0.00152848	0.00165856	0.000975623	0.000910582	0.000682936	0.000650416	0.000813019	0.000292687	0.000487812	0.000617895	0.000325208	0.000455291	0.000357729	0.000325208	9.75623e-05	0.000162604	0.000195125	6.50416e-05	9.75623e-05	0.000162604	0.000227645	6.50416e-05	9.75623e-05	0.000130083	0.000227645	0.000195125	3.25208e-05	3.25208e-05	9.75623e-05	0.000195125
	0.000390249	0.00126831	0.00182116	0.00165856	0.00175612	0.00136587	0.00130083	0.00107319	0.00159352	0.000975623	0.00110571	0.00117075	0.000878061	0.00178864	0.00178864	0.00130083	0.00178864	0.00201629	0.00130083	0.000910582	0.00084554	0.000585374	0.000487812	0.000455291	0.000520332	0.000455291	0.000520332	0.000325208	0.000390249	0.00042277	0.000325208	0.000195125	0.000195125	0.000195125	0.000227645	0.000195125	0.000292687	0.000260166	0.000130083	0.000162604	9.75623e-05	6.50416e-05	9.75623e-05	0.000195125	0.000195125	0.000130083	0.000130083	0.000195125	6.50416e-05
	0.000617895	0.00188621	0.00185368	0.00224393	0.00188621	0.00227645	0.00169108	0.00175612	0.00185368	0.00139839	0.00159352	0.00139839	0.00185368	0.00107319	0.00162604	0.0026667	0.0026667	0.00282931	0.00162604	0.00195125	0.00178864	0.00113823	0.000878061	0.00042277	0.000552853	0.000715457	0.000292687	0.000325208	0.000162604	0.000682936	0.000487812	0.000390249	0.000130083	0.000390249	0.000487812	0.000390249	0.000520332	0.000162604	0.000227645	0	0.000130083	9.75623e-05	0.000227645	0.000195125	0	0.000227645	0.000227645	0.000195125	3.25208e-05
	0.000682936	0.00139839	0.00182116	0.00198377	0.00159352	0.00198377	0.00165856	0.00162604	0.00107319	0.00169108	0.00107319	0.00133335	0.00123579	0.000813019	0.000975623	0.00260166	0.00211385	0.00152848	0.00165856	0.00146343	0.00113823	0.00107319	0.000943103	0.000617895	0.000520332	0.000650416	0.000455291	0.000325208	0.000227645	0.000357729	0.000390249	0.000195125	0.000130083	0.000260166	0.000130083	0.000260166	0.000195125	6.50416e-05	0.000162604	6.50416e-05	6.50416e-05	0.000227645	0	0.000130083	0.000260166	0.000130083	9.75623e-05	6.50416e-05	3.25208e-05
	0.000520332	0.00130083	0.00149596	0.00182116	0.001561	0.00162604	0.00123579	0.00149596	0.00204881	0.00159352	0.00133335	0.00175612	0.00110571	0.00120327	0.00211385	0.00146343	0.00146343	0.0017236	0.00230898	0.00100814	0.00117075	0.000747978	0.000520332	0.000650416	0.000390249	0.000357729	0.000357729	0.000585374	0.00042277	0.000162604	0.000260166	0.000227645	0.000227645	0.000260166	0.000325208	3.25208e-05	0.000162604	0.000195125	0.000227645	0.000162604	0.000162604	6.50416e-05	0.000130083	0.000130083	3.25208e-05	0.000195125	0.000162604	6.50416e-05	9.75623e-05
	0.000650416	0.00159352	0.00208133	0.00230898	0.00159352	0.00143091	0.00117075	0.00175612	0.00136587	0.00162604	0.00107319	0.00143091	0.00201629	0.00182116	0.00182116	0.00143091	0.00146343	0.00182116	0.00185368	0.00123579	0.00136587	0.00123579	0.000715457	0.000715457	0.000520332	0.000520332	0.000325208	0.000292687	0.000390249	0.000390249	0.000520332	0.000325208	0.000162604	0.000195125	6.50416e-05	0.000162604	0.000130083	0.000162604	0.000195125	0.000195125	0.000130083	0	9.75623e-05	0.000162604	6.50416e-05	6.50416e-05	0.000130083	3.25208e-05	0.000130083
	0.000455291	0.00117075	0.00191873	0.00204881	0.00146343	0.00224393	0.00237402	0.00152848	0.00133335	0.00117075	0.00139839	0.00120327	0.00123579	0.00143091	0.00130083	0.00204881	0.00185368	0.00159352	0.00175612	0.00221141	0.00120327	0.000878061	0.00084554	0.000910582	0.000682936	0.000390249	0.000487812	0.000455291	0.000357729	0.000292687	0.000292687	0.000292687	0.00042277	0.000162604	0.000130083	0.000130083	0.000227645	6.50416e-05	0.000260166	0.000130083	9.75623e-05	0.000195125	0.000130083	0.000130083	6.50416e-05	6.50416e-05	9.75623e-05	0.000162604	0.000162604
	0.000520332	0.00165856	0.00162604	0.00139839	0.00159352	0.00204881	0.00185368	0.00159352	0.00165856	0.00123579	0.000975623	0.000943103	0.00107319	0.000975623	0.00143091	0.00159352	0.00159352	0.00221141	0.00182116	0.000910582	0.00107319	0.000878061	0.000487812	0.000520332	0.000617895	0.000487812	0.000455291	0.000260166	0.000325208	0.000227645	0.000325208	0.000617895	9.75623e-05	0.000195125	0.000162604	6.50416e-05	9.75623e-05	0.000325208	0.000130083	0.000195125	0.000292687	0.000162604	0.000195125	6.50416e-05	9.75623e-05	0.000227645	3.25208e-05	0.000130083	3.25208e-05
	0.000585374	0.00117075	0.00224393	0.00165856	0.00159352	0.00143091	0.00133335	0.00188621	0.00182116	0.00169108	0.00110571	0.00110571	0.00139839	0.00100814	0.00133335	0.00182116	0.00191873	0.00247158	0.00237402	0.00175612	0.00120327	0.00113823	0.000747978	0.000617895	0.000682936	0.000813019	0.00042277	0.000617895	0.000227645	0.000455291	0.000325208	0.000227645	0.000130083	0.000195125	0.000260166	0.000195125	9.75623e-05	6.50416e-05	9.75623e-05	6.50416e-05	6.50416e-05	9.75623e-05	0.000130083	0.000195125	0.000162604	0.000130083	3.25208e-05	3.25208e-05	6.50416e-05
	0.000552853	0.00123579	0.00113823	0.0017236	0.00143091	0.00169108	0.00107319	0.0017236	0.00100814	0.00100814	0.000943103	0.00110571	0.00104067	0.000682936	0.00152848	0.00195125	0.00198377	0.00123579	0.00152848	0.00107319	0.00136587	0.00139839	0.000943103	0.000617895	0.000747978	0.000390249	0.000520332	0.000487812	0.000195125	0.000455291	0.000260166	0.000162604	0.000195125	0.000130083	0.000227645	0.000195125	9.75623e-05	0.000195125	0.000130083	9.75623e-05	9.75623e-05	0.000130083	9.75623e-05	0.000162604	9.75623e-05	0.000130083	3.25208e-05	0.000130083	6.50416e-05
	0.000195125	0.000878061	0.00165856	0.00113823	0.00143091	0.00139839	0.00133335	0.00117075	0.00136587	0.000975623	0.00084554	0.000650416	0.000747978	0.00143091	0.00227645	0.00221141	0.00230898	0.00198377	0.00188621	0.00120327	0.00120327	0.000813019	0.000943103	0.000780499	0.000715457	0.000552853	0.000357729	0.000227645	0.000325208	0.000487812	0.000357729	0.000227645	0.000130083	0.000292687	0.000260166	0.000260166	0.000130083	0.000227645	0.000195125	9.75623e-05	9.75623e-05	0.000195125	9.75623e-05	0	0.000130083	6.50416e-05	6.50416e-05	0	6.50416e-05
	0.000552853	0.00133335	0.00230898	0.00169108	0.00159352	0.00175612	0.00221141	0.00201629	0.00175612	0.00146343	0.000682936	0.00117075	0.00136587	0.00149596	0.00123579	0.00217889	0.00169108	0.00169108	0.0017236	0.00162604	0.00117075	0.000943103	0.00110571	0.000747978	0.000682936	0.000325208	0.00042277	0.000747978	0.00042277	0.000195125	0.000292687	0.000325208	3.25208e-05	0.000520332	0.000227645	0.000227645	0.000130083	9.75623e-05	0.000195125	0.000195125	6.50416e-05	0.000227645	0.000130083	3.25208e-05	0.000130083	0.000130083	9.75623e-05	0.000130083	0.000130083
	0.000682936	0.00162604	0.00191873	0.00159352	0.00159352	0.00130083	0.00175612	0.00165856	0.00107319	0.00113823	0.00104067	0.000682936	0.000813019	0.000943103	0.00227645	0.00253662	0.001561	0.00178864	0.00165856	0.00126831	0.000943103	0.00120327	0.00143091	0.00126831	0.000878061	0.000162604	0.000910582	0.000650416	0.000325208	0.000260166	9.75623e-05	9.75623e-05	0.000260166	0.000227645	6.50416e-05	9.75623e-05	9.75623e-05	0.000195125	0.000162604	0.000227645	0.000130083	0.000162604	3.25208e-05	3.25208e-05	0	0.000162604	0	3.25208e-05	0.000130083
	0.000520332	0.00123579	0.00133335	0.00152848	0.00143091	0.00195125	0.00146343	0.00130083	0.00120327	0.000780499	0.00084554	0.00113823	0.00120327	0.00117075	0.00136587	0.00113823	0.00149596	0.00130083	0.00104067	0.00133335	0.00152848	0.00123579	0.000682936	0.000520332	0.000325208	0.000682936	0.000650416	0.000390249	0.000227645	0.000227645	0.000162604	0.000130083	6.50416e-05	0.000162604	0.000292687	0.000130083	9.75623e-05	6.50416e-05	0.000130083	6.50416e-05	6.50416e-05	0.000195125	3.25208e-05	9.75623e-05	3.25208e-05	6.50416e-05	3.25208e-05	0.000162604	9.75623e-05
	0.000455291	0.000943103	0.001561	0.0017236	0.00198377	0.00243906	0.0017236	0.00195125	0.00191873	0.00175612	0.00159352	0.00133335	0.0040651	0.00338216	0.00230898	0.00243906	0.00354476	0.00211385	0.00162604	0.00273175	0.00260166	0.00201629	0.00159352	0.000943103	0.00104067	0.00113823	0.000455291	0.000552853	0.000357729	0.000227645	0.000325208	0.000260166	9.75623e-05	0.000260166	0.000227645	3.25208e-05	0.000162604	6.50416e-05	9.75623e-05	0.000195125	3.25208e-05	0.000130083	0.000227645	9.75623e-05	6.50416e-05	9.75623e-05	9.75623e-05	9.75623e-05	6.50416e-05
	0.00042277	0.00123579	0.00130083	0.00130083	0.00169108	0.00169108	0.00188621	0.00178864	0.00123579	0.00126831	0.00133335	0.00136587	0.00117075	0.00120327	0.00175612	0.00182116	0.00159352	0.00175612	0.00377241	0.00256914	0.00143091	0.00165856	0.00123579	0.000813019	0.000585374	0.000292687	0.000260166	0.00042277	0.000260166	0.00042277	0.000260166	0.000162604	0.000260166	9.75623e-05	0.000227645	9.75623e-05	0.000130083	3.25208e-05	0.000195125	0.000195125	6.50416e-05	0.000130083	6.50416e-05	0	6.50416e-05	0.000130083	3.25208e-05	0	9.75623e-05
	0.000390249	0.00178864	0.00188621	0.00182116	0.00169108	0.0017236	0.00169108	0.00143091	0.00165856	0.00159352	0.00100814	0.00159352	0.00120327	0.00130083	0.00136587	0.00133335	0.00208133	0.00253662	0.00126831	0.00152848	0.0017236	0.00107319	0.00117075	0.000878061	0.000552853	0.000617895	0.000455291	0.000357729	0.000390249	0.000292687	0.000227645	0.000162604	9.75623e-05	0.000292687	9.75623e-05	6.50416e-05	9.75623e-05	0.000227645	0.000162604	6.50416e-05	9.75623e-05	0.000130083	6.50416e-05	0.000195125	0.000130083	6.50416e-05	6.50416e-05	6.50416e-05	9.75623e-05
	0.000552853	0.00165856	0.00159352	0.00185368	0.00126831	0.00162604	0.00152848	0.0017236	0.00139839	0.00139839	0.00107319	0.00117075	0.00113823	0.000910582	0.00104067	0.00178864	0.0026667	0.00198377	0.00178864	0.00149596	0.000813019	0.00146343	0.00152848	0.000617895	0.000682936	0.000357729	0.000455291	0.000357729	0.000325208	0.000292687	0.000325208	0.000162604	0.000130083	0.000357729	0.000227645	0.000227645	0.000227645	0.000195125	0	0.000227645	0.000162604	0.000162604	6.50416e-05	0.000130083	9.75623e-05	3.25208e-05	0.000162604	6.50416e-05	6.50416e-05
	0.00042277	0.00100814	0.00133335	0.00139839	0.00162604	0.00136587	0.00165856	0.0017236	0.00149596	0.00120327	0.000943103	0.00126831	0.00104067	0.00110571	0.00117075	0.00276427	0.00123579	0.00198377	0.00188621	0.00130083	0.00126831	0.00113823	0.000520332	0.000747978	0.000487812	0.000325208	0.000357729	0.000292687	0.000292687	0.000325208	0.000390249	0.000130083	0.000130083	0.000130083	0.000195125	9.75623e-05	0.000195125	9.75623e-05	3.25208e-05	9.75623e-05	0.000227645	0.000195125	6.50416e-05	3.25208e-05	0.000130083	3.25208e-05	9.75623e-05	0	6.50416e-05
	0.000617895	0.00100814	0.00195125	0.000975623	0.000975623	0.0017236	0.00120327	0.00182116	0.00139839	0.00136587	0.00113823	0.000780499	0.000878061	0.000813019	0.00139839	0.00123579	0.00110571	0.00139839	0.000943103	0.000975623	0.000943103	0.000910582	0.000487812	0.000585374	0.000487812	0.000390249	0.000162604	0.000390249	0.000357729	0.000260166	0.000162604	0.000390249	9.75623e-05	0.000162604	0.000162604	3.25208e-05	0	0	0.000130083	6.50416e-05	0	0.000130083	3.25208e-05	0.000130083	9.75623e-05	0	9.75623e-05	6.50416e-05	9.75623e-05
	0.000520332	0.00126831	0.0017236	0.00221141	0.00133335	0.00221141	0.00227645	0.00208133	0.00107319	0.00130083	0.00126831	0.00113823	0.00100814	0.00146343	0.001561	0.00227645	0.00211385	0.00240654	0.00198377	0.00149596	0.00100814	0.00110571	0.000780499	0.000747978	0.000585374	0.000585374	0.000325208	0.000357729	0.000390249	0.000227645	0.000162604	0.000227645	0.000195125	0.000130083	0.000195125	0.000130083	0.000130083	0	3.25208e-05	3.25208e-05	9.75623e-05	6.50416e-05	6.50416e-05	3.25208e-05	3.25208e-05	0.000195125	0.000130083	6.50416e-05	3.25208e-05
	0.000455291	0.00120327	0.00188621	0.0017236	0.00191873	0.00169108	0.00224393	0.00136587	0.0017236	0.00143091	0.00107319	0.000943103	0.00143091	0.00117075	0.00182116	0.00211385	0.00162604	0.00211385	0.00195125	0.001561	0.000943103	0.000520332	0.000617895	0.000813019	0.000552853	0.000357729	0.000260166	0.000390249	0.000292687	0.000162604	0.000260166	0.000130083	0.000227645	6.50416e-05	6.50416e-05	3.25208e-05	9.75623e-05	6.50416e-05	6.50416e-05	9.75623e-05	9.75623e-05	9.75623e-05	6.50416e-05	3.25208e-05	9.75623e-05	0.000130083	0.000130083	3.25208e-05	9.75623e-05
	0.000487812	0.00136587	0.00159352	0.00165856	0.00221141	0.00146343	0.00146343	0.00146343	0.00120327	0.00136587	0.000943103	0.00104067	0.00107319	0.00117075	0.00113823	0.00139839	0.00149596	0.00136587	0.000878061	0.00110571	0.00100814	0.000878061	0.000682936	0.000617895	0.000325208	0.000390249	0.000325208	0.000162604	0.000227645	0.000227645	0.000227645	0.000162604	0.000195125	0.000130083	0.000162604	9.75623e-05	6.50416e-05	0	9.75623e-05	0.000130083	0.000162604	9.75623e-05	9.75623e-05	6.50416e-05	9.75623e-05	0.000162604	3.25208e-05	3.25208e-05	3.25208e-05
[truncated: 17 more columns]

## Sheet: Figure 1c middle
Footprint length	15	16	17	18	19	20	21	22	23	24	25	26	27	28	29	30	31	32	33	34	35	36	37	38	39	40	41	42	43	44	45	46	47	48	49	50	51	52	53	54	55	56	57	58	59	60	61	62	63
	WT average value (rep2)
	0.000398747	0.00122947	0.00162822	0.00219311	0.00176113	0.0014953	0.00172791	0.00156176	0.000963639	0.00146207	0.000598121	0.000963639	0.000697808	0.000963639	0.000897182	0.000764266	0.00109656	0.000764266	0.000731037	0.000697808	0.000697808	0.000797495	0.000764266	0.000332289	0.000531663	0.000830724	0.00093041	0.00063135	0.000465205	0.000830724	0.000598121	0.000764266	0.000664579	0.000598121	0.000465205	0.000465205	0.000564892	0.000797495	0.000332289	0.000265832	0.000431976	0.000166145	0.000299061	0.000465205	0.000531663	0.000465205	0.000431976	0.000365518	0.000299061
	0.00063135	0.00122947	0.00192728	0.00215988	0.00186082	0.00202697	0.00189405	0.0014953	0.00129593	0.000697808	0.00129593	0.000963639	0.000897182	0.000731037	0.00136239	0.000564892	0.00063135	0.00093041	0.000764266	0.000863953	0.000598121	0.000764266	0.000664579	0.00093041	0.000531663	0.000564892	0.000764266	0.000797495	0.000564892	0.000598121	0.000797495	0.000764266	0.000797495	0.000863953	0.000697808	0.000498434	0.000564892	0.000598121	0.000498434	0.000465205	0.00063135	0.000431976	0.000365518	0.00063135	0.000465205	0.000365518	0.000232603	0.000431976	0.000398747
	0.000564892	0.000963639	0.00235926	0.00159499	0.00162822	0.00129593	0.00156176	0.00156176	0.00169468	0.00132916	0.000897182	0.00119624	0.00063135	0.000963639	0.000863953	0.000963639	0.000764266	0.000963639	0.00106333	0.000664579	0.00063135	0.000598121	0.00093041	0.00093041	0.000564892	0.00063135	0.000797495	0.000498434	0.000431976	0.000830724	0.00063135	0.000564892	0.000465205	0.000398747	0.000564892	0.000465205	0.000731037	0.000398747	0.000299061	0.000664579	0.000431976	0.000199374	0.000598121	0.000299061	0.00063135	0.000398747	0.000265832	0.000431976	0.000398747
	0.000598121	0.00139562	0.00159499	0.00249217	0.00169468	0.00172791	0.00142884	0.00146207	0.00109656	0.00189405	0.000963639	0.000830724	0.00093041	0.000797495	0.000996868	0.000697808	0.00093041	0.000697808	0.000564892	0.00063135	0.000431976	0.000598121	0.000465205	0.00093041	0.000531663	0.000598121	0.000598121	0.000664579	0.000897182	0.000598121	0.000498434	0.000531663	0.000465205	0.000531663	0.000465205	0.000531663	0.000365518	0.000564892	0.000398747	0.000531663	0.000664579	0.000332289	0.000332289	0.000498434	0.000199374	0.000465205	0.000199374	0.000465205	0.000398747
	0.000431976	0.00122947	0.00162822	0.00169468	0.00215988	0.0012627	0.00172791	0.00129593	0.00169468	0.0010301	0.0012627	0.00116301	0.00109656	0.00109656	0.00063135	0.000830724	0.000797495	0.000764266	0.00093041	0.000598121	0.000963639	0.000897182	0.000764266	0.000465205	0.000996868	0.000564892	0.000498434	0.000830724	0.000598121	0.00063135	0.000764266	0.000498434	0.000431976	0.000863953	0.000564892	0.000564892	0.000531663	0.000265832	0.000431976	0.000598121	0.000431976	0.000465205	0.000398747	0.000232603	0.000365518	0.000498434	0.000398747	0.000398747	0.000265832
	0.00122947	0.00122947	0.00199374	0.00146207	0.00119624	0.00162822	0.00159499	0.00172791	0.00116301	0.000996868	0.00146207	0.000963639	0.0010301	0.000897182	0.000664579	0.00093041	0.000664579	0.000697808	0.00109656	0.000797495	0.0010301	0.000830724	0.000731037	0.000332289	0.000830724	0.000697808	0.000731037	0.000830724	0.000764266	0.000797495	0.000697808	0.000797495	0.000664579	0.000797495	0.000664579	0.000498434	0.000398747	0.000564892	0.000431976	0.000365518	0.000598121	0.000664579	0.00063135	0.000731037	0.000531663	0.000897182	0.000398747	0.000431976	0.000299061
	0.000465205	0.00172791	0.00196051	0.00192728	0.00172791	0.00162822	0.00235926	0.00136239	0.00196051	0.00129593	0.00129593	0.0012627	0.00109656	0.000830724	0.00112978	0.00093041	0.000830724	0.00093041	0.000830724	0.000797495	0.000963639	0.00112978	0.000863953	0.000498434	0.000598121	0.000797495	0.000564892	0.000664579	0.00063135	0.000764266	0.000431976	0.000465205	0.000531663	0.000332289	0.000398747	0.000431976	0.000531663	0.00063135	0.000398747	0.000498434	0.000431976	0.000498434	0.000531663	0.000465205	0.000498434	0.000697808	0.000498434	0.000398747	0.000398747
	0.000498434	0.00186082	0.00189405	0.00192728	0.00159499	0.00162822	0.00142884	0.00176113	0.00152853	0.00186082	0.0014953	0.00152853	0.00109656	0.000764266	0.00112978	0.00093041	0.000797495	0.000830724	0.000697808	0.000830724	0.000498434	0.000996868	0.000498434	0.000398747	0.000465205	0.000431976	0.000431976	0.000398747	0.000797495	0.000664579	0.000398747	0.000697808	0.000830724	0.000598121	0.000265832	0.000232603	0.000398747	0.000398747	0.000431976	0.000265832	0.000299061	0.000531663	0.000299061	0.000465205	0.000465205	0.000299061	0.000465205	0.000531663	0.000531663
	0.00063135	0.00116301	0.00186082	0.00232603	0.00172791	0.00219311	0.0014953	0.00146207	0.0014953	0.00142884	0.00122947	0.00129593	0.00122947	0.00109656	0.0014953	0.00122947	0.00106333	0.00116301	0.000697808	0.000830724	0.00063135	0.000731037	0.000564892	0.000731037	0.00063135	0.00063135	0.000531663	0.000664579	0.00063135	0.00063135	0.000564892	0.000731037	0.00063135	0.00063135	0.000564892	0.00063135	0.000232603	0.000564892	0.000232603	0.000598121	0.000498434	0.00063135	0.00063135	0.000697808	0.00063135	0.000332289	0.000265832	0.000299061	0.000564892
	0.000431976	0.00136239	0.00186082	0.00242571	0.00215988	0.00196051	0.00119624	0.00132916	0.00106333	0.00166145	0.00119624	0.0014953	0.00112978	0.00122947	0.00109656	0.0012627	0.00106333	0.0012627	0.000897182	0.000564892	0.000664579	0.000465205	0.000797495	0.00093041	0.000697808	0.000664579	0.000531663	0.000664579	0.00063135	0.000697808	0.000598121	0.000764266	0.00063135	0.000863953	0.000564892	0.000797495	0.000431976	0.000465205	0.000697808	0.000465205	0.000332289	0.000531663	0.000465205	0.000697808	0.000498434	0.000697808	0.000897182	0.000598121	0.000431976
	0.00063135	0.00119624	0.00199374	0.00179436	0.00196051	0.00239248	0.00159499	0.00136239	0.00179436	0.000963639	0.00152853	0.00129593	0.00106333	0.00109656	0.00122947	0.00132916	0.000830724	0.00116301	0.00106333	0.00093041	0.000431976	0.00093041	0.000465205	0.00063135	0.000731037	0.000764266	0.0010301	0.000764266	0.000764266	0.000764266	0.000797495	0.000465205	0.000697808	0.000431976	0.000531663	0.000431976	0.000764266	0.000398747	0.000664579	0.000564892	0.00063135	0.000531663	0.000564892	0.000365518	0.000398747	0.000498434	0.000431976	0.000498434	0.000598121
	0.000431976	0.00156176	0.00166145	0.00166145	0.00152853	0.00179436	0.00142884	0.00132916	0.00162822	0.00116301	0.00122947	0.000797495	0.000863953	0.00129593	0.000863953	0.00129593	0.000963639	0.000797495	0.000531663	0.000830724	0.00122947	0.000764266	0.000498434	0.000598121	0.000797495	0.000531663	0.000664579	0.000564892	0.000465205	0.000897182	0.000863953	0.000465205	0.000498434	0.000764266	0.000498434	0.000697808	0.000598121	0.000398747	0.000398747	0.000564892	0.000465205	0.000863953	0.000166145	0.000531663	0.000664579	0.000797495	0.000498434	0.000132916	0.000398747
	0.000564892	0.0014953	0.00289092	0.00176113	0.00132916	0.00139562	0.00139562	0.00182759	0.0014953	0.00146207	0.00136239	0.00109656	0.00109656	0.00119624	0.00132916	0.000897182	0.00106333	0.000797495	0.000897182	0.000764266	0.000731037	0.000731037	0.0010301	0.000731037	0.000897182	0.000830724	0.000498434	0.000531663	0.000764266	0.000398747	0.000830724	0.000664579	0.000697808	0.000531663	0.000564892	0.000731037	0.000465205	0.000598121	0.000465205	0.000531663	0.000863953	0.000564892	0.000564892	0.000531663	0.000564892	0.000598121	0.000564892	0.000531663	0.000398747
	0.000498434	0.00146207	0.00192728	0.00222634	0.0014953	0.00232603	0.00202697	0.00199374	0.00162822	0.00142884	0.0010301	0.00112978	0.00119624	0.00116301	0.00119624	0.00156176	0.000764266	0.0012627	0.00132916	0.000996868	0.000830724	0.000830724	0.000764266	0.000897182	0.00112978	0.000731037	0.000863953	0.000664579	0.000731037	0.000764266	0.000697808	0.000863953	0.000764266	0.000598121	0.000498434	0.000764266	0.000697808	0.000598121	0.000398747	0.000332289	0.000299061	0.000232603	0.000797495	0.000564892	0.000697808	0.000498434	0.000431976	0.000465205	0.000465205
	0.000465205	0.00109656	0.00176113	0.00162822	0.00136239	0.00176113	0.00182759	0.00132916	0.00136239	0.00129593	0.00162822	0.00152853	0.00139562	0.00139562	0.00106333	0.00129593	0.00112978	0.00122947	0.00106333	0.000731037	0.000764266	0.000963639	0.00093041	0.00119624	0.00093041	0.000764266	0.000531663	0.000731037	0.000697808	0.000564892	0.00116301	0.000664579	0.000863953	0.000797495	0.000365518	0.000697808	0.000498434	0.000564892	0.000498434	0.000199374	0.000465205	0.000398747	0.000498434	0.000664579	0.000365518	0.000564892	0.000564892	0.000764266	0.000265832
	0.000531663	0.00139562	0.00199374	0.00146207	0.00109656	0.00112978	0.00179436	0.00139562	0.00129593	0.00176113	0.000963639	0.00112978	0.00129593	0.000996868	0.00109656	0.00142884	0.0010301	0.000863953	0.000963639	0.000963639	0.000797495	0.00093041	0.000564892	0.000996868	0.000830724	0.00063135	0.000564892	0.00063135	0.000465205	0.00063135	0.000830724	0.000897182	0.000664579	0.000498434	0.000764266	0.000664579	0.000398747	0.000598121	0.000564892	0.000531663	0.000332289	0.000398747	0.00063135	0.000431976	0.000598121	0.000664579	0.000764266	0.000431976	0.000764266
	0.00063135	0.00122947	0.00186082	0.00199374	0.00166145	0.00146207	0.00169468	0.00152853	0.00142884	0.00146207	0.00109656	0.0014953	0.00139562	0.000897182	0.00112978	0.00122947	0.00119624	0.00152853	0.000797495	0.00106333	0.000996868	0.00106333	0.000897182	0.000664579	0.0010301	0.000764266	0.000830724	0.000830724	0.000697808	0.00116301	0.000863953	0.000731037	0.000731037	0.000731037	0.000598121	0.000465205	0.000564892	0.000332289	0.000598121	0.000465205	0.000398747	0.000365518	0.000332289	0.000697808	0.000764266	0.000398747	0.000531663	0.000431976	0.000697808
	0.000398747	0.00136239	0.00222634	0.00265832	0.00159499	0.00146207	0.00156176	0.00189405	0.00112978	0.00146207	0.000764266	0.00116301	0.00119624	0.00106333	0.0014953	0.00176113	0.00093041	0.000731037	0.00109656	0.000830724	0.00109656	0.000863953	0.000897182	0.000697808	0.000531663	0.000897182	0.000897182	0.000797495	0.000797495	0.00063135	0.000897182	0.000797495	0.000664579	0.000431976	0.000598121	0.000664579	0.000398747	0.000465205	0.000664579	0.000498434	0.000498434	0.000365518	0.000365518	0.000398747	0.000498434	0.000731037	0.00063135	0.000365518	0.000697808
	0.000498434	0.00152853	0.00219311	0.00239248	0.00192728	0.00172791	0.00202697	0.00186082	0.00202697	0.00119624	0.00176113	0.00136239	0.00159499	0.00136239	0.00176113	0.00186082	0.00132916	0.000863953	0.000963639	0.00112978	0.0010301	0.00063135	0.000797495	0.0010301	0.000598121	0.000897182	0.00093041	0.00132916	0.000697808	0.000564892	0.000498434	0.000863953	0.0010301	0.000498434	0.000764266	0.000564892	0.000830724	0.000431976	0.000598121	0.000531663	0.000265832	0.000697808	0.000398747	0.000465205	0.000598121	0.000332289	0.000598121	0.000697808	0.000398747
	0.000598121	0.000963639	0.00249217	0.00225957	0.00315675	0.00172791	0.00189405	0.00146207	0.00166145	0.00156176	0.00156176	0.00169468	0.00112978	0.00136239	0.00129593	0.0014953	0.0012627	0.00122947	0.00129593	0.0010301	0.00122947	0.00142884	0.000664579	0.0010301	0.0010301	0.000996868	0.000598121	0.0010301	0.000664579	0.000731037	0.000731037	0.000664579	0.000863953	0.000564892	0.000764266	0.000564892	0.000398747	0.000731037	0.000598121	0.000398747	0.000332289	0.000797495	0.000465205	0.000398747	0.000465205	0.000431976	0.00063135	0.000598121	0.000465205
	0.000498434	0.00176113	0.00209342	0.00222634	0.0022928	0.00196051	0.00202697	0.00235926	0.00166145	0.00172791	0.00136239	0.00112978	0.00159499	0.00152853	0.00142884	0.00132916	0.000863953	0.00146207	0.00112978	0.00119624	0.00063135	0.00093041	0.000797495	0.000996868	0.000996868	0.00109656	0.00109656	0.00109656	0.000731037	0.00106333	0.000531663	0.000764266	0.000863953	0.00063135	0.000797495	0.000797495	0.00063135	0.000465205	0.000531663	0.000365518	0.000564892	0.000498434	0.000398747	0.000332289	0.000465205	0.000531663	0.000398747	0.000465205	0.000531663
	0.000664579	0.00232603	0.00262509	0.00272477	0.00206019	0.00212665	0.00206019	0.0014953	0.00199374	0.00176113	0.00162822	0.00162822	0.00139562	0.00182759	0.00146207	0.00119624	0.00106333	0.00142884	0.00136239	0.0012627	0.000897182	0.000996868	0.00106333	0.00093041	0.000996868	0.00136239	0.000863953	0.000963639	0.000863953	0.00063135	0.000897182	0.00063135	0.00093041	0.000797495	0.000664579	0.000531663	0.000598121	0.000332289	0.000598121	0.000531663	0.000365518	0.000664579	0.000431976	0.000598121	0.000531663	0.000299061	0.000265832	0.00063135	0.000465205
	0.000830724	0.00162822	0.00282446	0.00232603	0.00285769	0.00299061	0.00242571	0.00222634	0.00176113	0.00245894	0.00192728	0.00156176	0.00136239	0.0012627	0.00129593	0.00142884	0.0012627	0.00146207	0.00106333	0.00119624	0.0010301	0.00129593	0.00106333	0.0010301	0.000996868	0.00112978	0.00116301	0.000863953	0.00169468	0.000664579	0.000897182	0.00093041	0.000764266	0.000863953	0.000664579	0.000863953	0.00063135	0.000564892	0.000731037	0.000365518	0.000498434	0.000465205	0.000498434	0.000498434	0.000531663	0.000332289	0.000498434	0.000398747	0.000498434
	0.000697808	0.00189405	0.00318998	0.00338935	0.00202697	0.00222634	0.00196051	0.00199374	0.0014953	0.00139562	0.00189405	0.00116301	0.00112978	0.00119624	0.0010301	0.00142884	0.00136239	0.00139562	0.00139562	0.00116301	0.00093041	0.0010301	0.00093041	0.00119624	0.000863953	0.000731037	0.00063135	0.000963639	0.000564892	0.00093041	0.000731037	0.000897182	0.000830724	0.000564892	0.000598121	0.000531663	0.000764266	0.000365518	0.000863953	0.000531663	0.000697808	0.000564892	0.000365518	0.000697808	0.000332289	0.000431976	0.000332289	0.000431976	0.000398747
	0.000963639	0.00199374	0.0025254	0.00235926	0.00348904	0.00249217	0.00239248	0.00212665	0.00202697	0.00166145	0.00182759	0.00136239	0.00119624	0.00202697	0.00172791	0.00142884	0.00166145	0.00129593	0.00136239	0.000963639	0.000996868	0.00122947	0.00093041	0.000797495	0.000664579	0.00109656	0.0010301	0.0010301	0.00093041	0.00122947	0.00106333	0.000731037	0.000830724	0.00116301	0.000764266	0.000564892	0.000465205	0.000598121	0.000697808	0.000797495	0.000498434	0.000398747	0.000564892	0.000332289	0.000365518	0.000564892	0.000332289	0.000531663	0.000498434
	0.00112978	0.00179436	0.00332289	0.00332289	0.00212665	0.00232603	0.0025254	0.00225957	0.00225957	0.00172791	0.00162822	0.0014953	0.00139562	0.00159499	0.00172791	0.00112978	0.00122947	0.00116301	0.00132916	0.00136239	0.00109656	0.00112978	0.000897182	0.000963639	0.000697808	0.000897182	0.00122947	0.00116301	0.000963639	0.0010301	0.000830724	0.000996868	0.000764266	0.000863953	0.000598121	0.000697808	0.000664579	0.000564892	0.000764266	0.000365518	0.000498434	0.000498434	0.000299061	0.000332289	0.000498434	0.000431976	0.000431976	0.000764266	0.000431976
	0.000697808	0.00219311	0.00285769	0.00295738	0.00289092	0.00245894	0.00219311	0.00189405	0.00209342	0.00182759	0.00189405	0.00199374	0.00116301	0.00146207	0.00156176	0.00136239	0.00139562	0.00129593	0.00159499	0.00172791	0.0012627	0.00116301	0.00093041	0.00116301	0.00119624	0.000996868	0.00106333	0.000797495	0.000963639	0.00116301	0.00122947	0.00106333	0.00152853	0.00063135	0.000996868	0.000830724	0.00063135	0.000365518	0.000398747	0.000498434	0.000431976	0.000166145	0.000598121	0.000564892	0.000465205	0.000232603	0.000398747	0.000498434	0.000265832
	0.000897182	0.00206019	0.00289092	0.00249217	0.00242571	0.00192728	0.00309029	0.00219311	0.00186082	0.00179436	0.00202697	0.00182759	0.00129593	0.00159499	0.00139562	0.0014953	0.00119624	0.0010301	0.00156176	0.0014953	0.00132916	0.000863953	0.00116301	0.000996868	0.00116301	0.000664579	0.0012627	0.000697808	0.0012627	0.00106333	0.000963639	0.000830724	0.000897182	0.00112978	0.000963639	0.000531663	0.000598121	0.000564892	0.000498434	0.000731037	0.000564892	0.000465205	0.000498434	0.000365518	0.000365518	0.000531663	0.000697808	0.000365518	0.000498434
	0.000731037	0.00159499	0.00225957	0.00302383	0.0022928	0.0022928	0.00265832	0.00222634	0.00239248	0.00222634	0.0012627	0.00166145	0.00186082	0.0014953	0.00129593	0.00169468	0.00139562	0.00166145	0.0012627	0.000963639	0.000996868	0.00109656	0.000797495	0.0010301	0.000996868	0.000764266	0.00106333	0.000797495	0.00112978	0.00093041	0.000863953	0.000897182	0.000598121	0.00093041	0.000830724	0.000531663	0.000664579	0.000431976	0.000598121	0.00063135	0.000564892	0.000465205	0.000498434	0.000465205	0.000664579	0.000697808	0.000431976	0.000431976	0.000365518
	0.000830724	0.00182759	0.00332289	0.00265832	0.00265832	0.00249217	0.00225957	0.00249217	0.00235926	0.00269154	0.00206019	0.00225957	0.00176113	0.00166145	0.00212665	0.00159499	0.00196051	0.00122947	0.00159499	0.0014953	0.00106333	0.00106333	0.0010301	0.00119624	0.00109656	0.000863953	0.00109656	0.00093041	0.000830724	0.000963639	0.000996868	0.000764266	0.00116301	0.0010301	0.000797495	0.000697808	0.000697808	0.000731037	0.000764266	0.000598121	0.000664579	0.000830724	0.00063135	0.000697808	0.000365518	0.000564892	0.000431976	0.000664579	0.000465205
	0.00169468	0.00302383	0.00471851	0.00465205	0.00418685	0.00292415	0.00249217	0.00262509	0.00292415	0.00245894	0.00272477	0.00202697	0.00162822	0.00162822	0.00225957	0.00255863	0.00139562	0.00172791	0.00122947	0.00129593	0.00116301	0.00119624	0.00136239	0.00112978	0.00139562	0.000996868	0.00112978	0.00093041	0.00112978	0.00063135	0.00112978	0.000963639	0.00112978	0.000863953	0.00109656	0.000863953	0.000431976	0.000830724	0.000531663	0.000697808	0.000365518	0.000564892	0.000465205	0.000863953	0.000697808	0.000498434	0.000498434	0.000265832	0.000431976
	0.000797495	0.00312352	0.00511726	0.0042533	0.0037881	0.00338935	0.002758	0.00222634	0.00289092	0.00332289	0.00318998	0.00206019	0.00172791	0.00199374	0.00259186	0.0014953	0.00262509	0.00159499	0.00199374	0.0012627	0.00136239	0.00122947	0.00093041	0.00139562	0.0014953	0.00146207	0.00136239	0.000664579	0.0012627	0.00129593	0.00112978	0.00129593	0.000996868	0.000797495	0.000963639	0.0010301	0.000797495	0.000697808	0.000398747	0.00063135	0.00063135	0.000398747	0.000664579	0.000897182	0.000531663	0.000996868	0.000498434	0.000664579	0.000731037
	0.000697808	0.00192728	0.00352227	0.00388779	0.00272477	0.00312352	0.00262509	0.00332289	0.00265832	0.00242571	0.00265832	0.00255863	0.00176113	0.0022928	0.00169468	0.00262509	0.00232603	0.00259186	0.00129593	0.00132916	0.0014953	0.00093041	0.000996868	0.00119624	0.0010301	0.00116301	0.00122947	0.00116301	0.00136239	0.00119624	0.00136239	0.00109656	0.000963639	0.00129593	0.000731037	0.000797495	0.000598121	0.000731037	0.000531663	0.000697808	0.000598121	0.000731037	0.000465205	0.00109656	0.000731037	0.00093041	0.000598121	0.000731037	0.000598121
	0.000664579	0.00249217	0.00305706	0.00418685	0.00292415	0.00292415	0.00265832	0.00279123	0.00289092	0.00215988	0.00212665	0.00202697	0.00262509	0.00206019	0.00142884	0.00219311	0.00186082	0.00189405	0.00196051	0.00142884	0.00162822	0.00162822	0.00116301	0.00129593	0.00112978	0.0012627	0.00139562	0.00119624	0.00136239	0.000897182	0.00116301	0.00179436	0.00146207	0.00186082	0.0010301	0.00109656	0.000996868	0.0010301	0.0010301	0.000731037	0.000598121	0.000697808	0.000830724	0.000664579	0.000797495	0.000764266	0.000731037	0.000797495	0.00063135
	0.000797495	0.00235926	0.00880567	0.00368841	0.00375487	0.002758	0.00315675	0.00335612	0.00259186	0.00235926	0.00305706	0.00232603	0.00225957	0.00279123	0.00199374	0.00169468	0.00225957	0.00182759	0.00156176	0.00225957	0.00199374	0.0014953	0.00146207	0.00159499	0.00132916	0.00146207	0.00119624	0.00166145	0.0014953	0.0010301	0.00106333	0.000764266	0.0010301	0.00142884	0.00109656	0.000897182	0.00106333	0.000963639	0.000731037	0.000797495	0.000664579	0.000830724	0.00093041	0.000830724	0.000764266	0.000465205	0.000963639	0.000897182	0.000664579
	0.000731037	0.00172791	0.00395424	0.00641319	0.00269154	0.00338935	0.00265832	0.00289092	0.00292415	0.00239248	0.00196051	0.0025254	0.00282446	0.0022928	0.00196051	0.00182759	0.00212665	0.00225957	0.00166145	0.00109656	0.00209342	0.00129593	0.00136239	0.0012627	0.00119624	0.0012627	0.00109656	0.0014953	0.0012627	0.00116301	0.00116301	0.00152853	0.00136239	0.00109656	0.00106333	0.00106333	0.00116301	0.000697808	0.000996868	0.00106333	0.000797495	0.000664579	0.000731037	0.000731037	0.000664579	0.000664579	0.000697808	0.00109656	0.000764266
	0.000897182	0.00222634	0.00325644	0.002758	0.00501757	0.00305706	0.00262509	0.00249217	0.00206019	0.002758	0.00206019	0.00212665	0.00206019	0.0022928	0.00209342	0.00169468	0.00196051	0.00219311	0.00166145	0.00122947	0.0012627	0.00182759	0.00109656	0.0012627	0.00119624	0.00122947	0.00169468	0.00156176	0.00142884	0.00166145	0.0012627	0.00129593	0.00093041	0.00112978	0.00109656	0.000797495	0.00119624	0.000963639	0.000996868	0.000664579	0.000598121	0.000797495	0.000963639	0.000564892	0.000764266	0.000863953	0.00063135	0.000863953	0.000697808
	0.00116301	0.00209342	0.00368841	0.00342258	0.00342258	0.00451914	0.00338935	0.00395424	0.00279123	0.00242571	0.00259186	0.00249217	0.00206019	0.00192728	0.00259186	0.00212665	0.00225957	0.0012627	0.00225957	0.00206019	0.00199374	0.00192728	0.00172791	0.00116301	0.00172791	0.00146207	0.00156176	0.00159499	0.00122947	0.00129593	0.00129593	0.00122947	0.00159499	0.00116301	0.00136239	0.000996868	0.0010301	0.00109656	0.00112978	0.000963639	0.000797495	0.000863953	0.000897182	0.00112978	0.00063135	0.000797495	0.00106333	0.000764266	0.00106333
	0.000863953	0.00242571	0.00375487	0.00392102	0.00382133	0.00289092	0.00328967	0.00272477	0.00289092	0.0025254	0.00196051	0.00242571	0.00249217	0.00206019	0.00272477	0.00215988	0.00212665	0.00172791	0.00146207	0.00166145	0.00169468	0.00179436	0.00169468	0.00179436	0.000863953	0.00136239	0.00176113	0.00156176	0.00189405	0.00116301	0.00169468	0.000764266	0.000996868	0.00139562	0.000963639	0.000731037	0.000731037	0.000764266	0.000897182	0.000731037	0.000963639	0.000830724	0.000996868	0.000830724	0.000963639	0.000764266	0.00112978	0.000498434	0.000431976
	0.00146207	0.00302383	0.00342258	0.00338935	0.00289092	0.00265832	0.00279123	0.00365518	0.00245894	0.00269154	0.0025254	0.00235926	0.00249217	0.00189405	0.00242571	0.0025254	0.00245894	0.00196051	0.00179436	0.00202697	0.00166145	0.00172791	0.00202697	0.00166145	0.00142884	0.00119624	0.00132916	0.00129593	0.00169468	0.00129593	0.00129593	0.00152853	0.00132916	0.00106333	0.00146207	0.000897182	0.00093041	0.00119624	0.00136239	0.000963639	0.00093041	0.000897182	0.000963639	0.00093041	0.000731037	0.000963639	0.000664579	0.000764266	0.000697808
	0.0014953	0.00219311	0.00441945	0.0042533	0.00335612	0.00302383	0.00372164	0.00332289	0.00388779	0.00212665	0.00342258	0.00338935	0.00239248	0.00299061	0.0022928	0.002758	0.00232603	0.00269154	0.00235926	0.002758	0.00219311	0.00169468	0.00172791	0.00172791	0.00182759	0.00219311	0.00139562	0.00196051	0.00139562	0.00152853	0.00136239	0.00176113	0.00176113	0.00166145	0.00119624	0.000797495	0.00122947	0.000764266	0.000764266	0.000863953	0.00106333	0.0010301	0.00129593	0.00106333	0.000797495	0.000963639	0.00106333	0.000963639	0.000731037
	0.00109656	0.00269154	0.00295738	0.0037881	0.00302383	0.00362196	0.00318998	0.00368841	0.00322321	0.00365518	0.00265832	0.00225957	0.00186082	0.00232603	0.00202697	0.00249217	0.00202697	0.00192728	0.00232603	0.00189405	0.00176113	0.00142884	0.00206019	0.00192728	0.00172791	0.00172791	0.00146207	0.00176113	0.0014953	0.00136239	0.00122947	0.00142884	0.00142884	0.00119624	0.00106333	0.00109656	0.000797495	0.000830724	0.00109656	0.00093041	0.000830724	0.000731037	0.00109656	0.000963639	0.000531663	0.000897182	0.000996868	0.000598121	0.000531663
	0.000797495	0.00262509	0.00382133	0.0037881	0.00408716	0.00285769	0.00362196	0.00285769	0.00395424	0.00299061	0.0022928	0.00196051	0.00215988	0.00159499	0.00255863	0.00225957	0.00209342	0.00232603	0.00162822	0.00206019	0.00225957	0.00179436	0.00172791	0.00169468	0.00182759	0.00159499	0.00152853	0.00156176	0.00119624	0.00196051	0.00136239	0.00116301	0.0010301	0.00156176	0.0012627	0.00139562	0.000963639	0.0010301	0.000897182	0.000897182	0.00112978	0.000465205	0.00109656	0.000996868	0.000764266	0.00109656	0.000697808	0.000797495	0.000465205
	0.00142884	0.00272477	0.00385456	0.00415362	0.00368841	0.00358873	0.00345581	0.00328967	0.00262509	0.00338935	0.00262509	0.00302383	0.00345581	0.00215988	0.00189405	0.00242571	0.0022928	0.00245894	0.00192728	0.00202697	0.00176113	0.00212665	0.00212665	0.00182759	0.00152853	0.00169468	0.00176113	0.00169468	0.00202697	0.0012627	0.0014953	0.00136239	0.00129593	0.00116301	0.00106333	0.00119624	0.00122947	0.00122947	0.00119624	0.000564892	0.00112978	0.000963639	0.00093041	0.00119624	0.000897182	0.000465205	0.000764266	0.00109656	0.000664579
	0.00109656	0.00232603	0.00415362	0.00428653	0.00395424	0.00422008	0.00412039	0.00348904	0.00328967	0.00322321	0.00352227	0.00282446	0.00342258	0.00292415	0.00289092	0.00249217	0.00269154	0.00239248	0.00242571	0.00169468	0.00192728	0.00209342	0.00232603	0.00162822	0.00192728	0.00219311	0.00242571	0.00235926	0.00209342	0.00269154	0.00132916	0.00169468	0.0012627	0.00146207	0.00142884	0.00116301	0.00109656	0.00109656	0.00109656	0.000664579	0.000963639	0.0010301	0.00109656	0.000697808	0.000830724	0.000863953	0.00063135	0.000664579	0.000564892
	0.000897182	0.00289092	0.00415362	0.00461882	0.00428653	0.00385456	0.00388779	0.00398747	0.00302383	0.00285769	0.00289092	0.0025254	0.00245894	0.00232603	0.00292415	0.00242571	0.00289092	0.00259186	0.00232603	0.00212665	0.00215988	0.00116301	0.00239248	0.00222634	0.00169468	0.00225957	0.00169468	0.00212665	0.00189405	0.00152853	0.00159499	0.00166145	0.0014953	0.00119624	0.00179436	0.00119624	0.00112978	0.00132916	0.000963639	0.00129593	0.00112978	0.000697808	0.000963639	0.000830724	0.000996868	0.0010301	0.000863953	0.000797495	0.000764266
	0.0014953	0.0035555	0.00392102	0.00431976	0.00405393	0.00435299	0.00471851	0.00441945	0.00422008	0.00372164	0.00285769	0.00292415	0.00295738	0.00292415	0.00415362	0.00255863	0.00235926	0.00269154	0.00222634	0.00235926	0.00186082	0.00172791	0.00172791	0.0022928	0.00172791	0.00182759	0.00172791	0.00202697	0.00169468	0.00176113	0.00192728	0.0022928	0.00142884	0.00152853	0.00202697	0.00116301	0.00116301	0.00129593	0.00109656	0.00106333	0.00116301	0.000731037	0.00119624	0.00119624	0.0012627	0.000797495	0.00106333	0.000830724	0.000697808
	0.00116301	0.00365518	0.00445268	0.00415362	0.00392102	0.00352227	0.00395424	0.00468528	0.00428653	0.00412039	0.00335612	0.00289092	0.00249217	0.00292415	0.00259186	0.00438622	0.00272477	0.00292415	0.00222634	0.00265832	0.00206019	0.00176113	0.00206019	0.00215988	0.00192728	0.00209342	0.00196051	0.0022928	0.00182759	0.00232603	0.00235926	0.00152853	0.00215988	0.00186082	0.00192728	0.00129593	0.00119624	0.00109656	0.00122947	0.000963639	0.00109656	0.00116301	0.00112978	0.000863953	0.00122947	0.00112978	0.00119624	0.00106333	0.0012627
	0.00129593	0.00372164	0.00578184	0.00418685	0.00368841	0.00362196	0.00312352	0.00422008	0.00358873	0.0035555	0.00242571	0.00305706	0.0025254	0.0025254	0.002758	0.00259186	0.00328967	0.00239248	0.00299061	0.00199374	0.00212665	0.00196051	0.00166145	0.00172791	0.00169468	0.00212665	0.00206019	0.00166145	0.00186082	0.00189405	0.00219311	0.00232603	0.00202697	0.00156176	0.00156176	0.00146207	0.0012627	0.00116301	0.00093041	0.0012627	0.00106333	0.000897182	0.00119624	0.00119624	0.0010301	0.000797495	0.000598121	0.000863953	0.000764266
	0.00136239	0.00309029	0.00564892	0.00604767	0.00445268	0.00385456	0.00415362	0.00451914	0.00418685	0.00335612	0.00382133	0.00382133	0.00299061	0.00242571	0.00282446	0.00332289	0.00269154	0.00315675	0.00262509	0.00332289	0.00232603	0.00255863	0.0022928	0.00166145	0.00202697	0.00169468	0.00172791	0.00209342	0.0022928	0.00245894	0.00192728	0.00209342	0.00232603	0.00189405	0.00122947	0.00132916	0.00189405	0.000897182	0.00129593	0.00106333	0.00109656	0.00122947	0.00156176	0.00139562	0.000897182	0.00122947	0.00119624	0.00116301	0.00122947
	0.0012627	0.00511726	0.00428653	0.00554923	0.0052834	0.00422008	0.00388779	0.00428653	0.00358873	0.00345581	0.00312352	0.00309029	0.00395424	0.00318998	0.00309029	0.00305706	0.00292415	0.00262509	0.00305706	0.00262509	0.00328967	0.00295738	0.0025254	0.00225957	0.0025254	0.00259186	0.00156176	0.00206019	0.00209342	0.00225957	0.00192728	0.00192728	0.00146207	0.00186082	0.00176113	0.00215988	0.00112978	0.00146207	0.00139562	0.00122947	0.00116301	0.00119624	0.0012627	0.00129593	0.00112978	0.0010301	0.000963639	0.000897182	0.000598121
	0.00116301	0.00358873	0.00554923	0.00498434	0.00395424	0.00415362	0.00405393	0.00299061	0.00395424	0.00309029	0.00322321	0.00262509	0.00309029	0.0035555	0.00289092	0.00302383	0.00285769	0.00285769	0.00206019	0.00272477	0.00242571	0.00292415	0.00225957	0.00202697	0.00206019	0.00219311	0.00189405	0.00206019	0.00189405	0.00196051	0.00232603	0.00192728	0.00219311	0.00159499	0.00116301	0.00122947	0.00192728	0.00109656	0.00136239	0.000996868	0.0012627	0.00106333	0.000963639	0.000963639	0.00119624	0.00169468	0.00093041	0.000830724	0.000797495
	0.00182759	0.00358873	0.00534986	0.00571538	0.00435299	0.00485143	0.00412039	0.00358873	0.00345581	0.00365518	0.00332289	0.00292415	0.00318998	0.00315675	0.00382133	0.00412039	0.00265832	0.002758	0.00302383	0.00239248	0.00269154	0.00235926	0.00368841	0.0022928	0.00212665	0.00232603	0.00176113	0.0022928	0.00239248	0.00245894	0.00235926	0.00235926	0.00262509	0.00242571	0.00182759	0.00172791	0.00202697	0.00279123	0.000764266	0.00129593	0.000963639	0.00129593	0.00119624	0.00156176	0.00106333	0.00139562	0.00142884	0.0012627	0.00109656
	0.00162822	0.00558246	0.00794172	0.00574861	0.00634673	0.00455237	0.00564892	0.00491788	0.00335612	0.00438622	0.00395424	0.00428653	0.00332289	0.00368841	0.00362196	0.00392102	0.00362196	0.00348904	0.00235926	0.00289092	0.00242571	0.00309029	0.00259186	0.00315675	0.00255863	0.00235926	0.00245894	0.00215988	0.00232603	0.00249217	0.00272477	0.00235926	0.00269154	0.00212665	0.00189405	0.00202697	0.0014953	0.00182759	0.00186082	0.00129593	0.00106333	0.00106333	0.00122947	0.00093041	0.0010301	0.00112978	0.00112978	0.00109656	0.000996868
	0.00142884	0.0048182	0.00508403	0.00657933	0.0048182	0.00554923	0.00451914	0.00534986	0.00431976	0.00385456	0.00385456	0.00342258	0.00362196	0.00375487	0.00488466	0.00431976	0.00451914	0.00415362	0.0037881	0.00259186	0.00289092	0.00279123	0.00285769	0.00235926	0.00328967	0.00245894	0.00289092	0.00299061	0.00209342	0.00309029	0.00272477	0.00309029	0.00279123	0.00282446	0.00245894	0.00146207	0.00186082	0.00206019	0.00202697	0.00232603	0.00146207	0.00142884	0.00129593	0.00189405	0.00129593	0.00136239	0.00119624	0.00116301	0.00192728
	0.0042533	0.00362196	0.00538309	0.00564892	0.00541632	0.00475174	0.00561569	0.00385456	0.00501757	0.00362196	0.00375487	0.00385456	0.00435299	0.00362196	0.00352227	0.0037881	0.00415362	0.0040207	0.00332289	0.00312352	0.00249217	0.00285769	0.00272477	0.0037881	0.00295738	0.00365518	0.002758	0.00262509	0.00272477	0.00242571	0.00272477	0.00235926	0.00206019	0.00219311	0.00215988	0.00259186	0.00172791	0.00212665	0.00206019	0.00172791	0.00222634	0.0014953	0.00159499	0.00156176	0.00156176	0.00136239	0.0012627	0.00159499	0.00152853
	0.00189405	0.00707777	0.00531663	0.00581507	0.00515049	0.00491788	0.00461882	0.00495111	0.00405393	0.00491788	0.00362196	0.00418685	0.00408716	0.00338935	0.00295738	0.00392102	0.00295738	0.0035555	0.00365518	0.00295738	0.00285769	0.00259186	0.00279123	0.0025254	0.00265832	0.00269154	0.00279123	0.00299061	0.00225957	0.00285769	0.00285769	0.0025254	0.00235926	0.00235926	0.0025254	0.00199374	0.00186082	0.00172791	0.00196051	0.00159499	0.00146207	0.00176113	0.00146207	0.00209342	0.00182759	0.00132916	0.0014953	0.00132916	0.00176113
	0.00279123	0.00441945	0.009869	0.00511726	0.00571538	0.00521694	0.00531663	0.00495111	0.00461882	0.00451914	0.00435299	0.00388779	0.00398747	0.00282446	0.00392102	0.00358873	0.00398747	0.00318998	0.00405393	0.00269154	0.00325644	0.00242571	0.00225957	0.00282446	0.00269154	0.00345581	0.00305706	0.00305706	0.00202697	0.00239248	0.00242571	0.00209342	0.002758	0.00186082	0.00219311	0.00239248	0.00136239	0.00186082	0.00156176	0.00206019	0.00176113	0.0014953	0.00169468	0.00152853	0.00159499	0.00122947	0.000830724	0.00122947	0.00152853
	0.00169468	0.00561569	0.00614735	0.00950348	0.00491788	0.00554923	0.0052834	0.00475174	0.00451914	0.00451914	0.0040207	0.00521694	0.00415362	0.00478497	0.00415362	0.00358873	0.00325644	0.00305706	0.002758	0.00272477	0.00285769	0.00285769	0.00289092	0.00249217	0.00285769	0.00309029	0.00265832	0.0022928	0.00348904	0.00282446	0.00269154	0.00272477	0.00255863	0.00219311	0.00172791	0.00239248	0.00186082	0.00179436	0.00152853	0.00182759	0.00162822	0.00196051	0.00186082	0.00146207	0.00156176	0.00169468	0.00116301	0.0012627	0.00146207
	0.00156176	0.00412039	0.00657933	0.00674548	0.00694485	0.00468528	0.00548278	0.00521694	0.00498434	0.00438622	0.00451914	0.00305706	0.00422008	0.00375487	0.00448591	0.00342258	0.00328967	0.00435299	0.0040207	0.00358873	0.00305706	0.00315675	0.00295738	0.00199374	0.00262509	0.00225957	0.00259186	0.00309029	0.00282446	0.00305706	0.00279123	0.0025254	0.00239248	0.00235926	0.00159499	0.00156176	0.00196051	0.00176113	0.00152853	0.00146207	0.00156176	0.00146207	0.00176113	0.00176113	0.00109656	0.00136239	0.0014953	0.000697808	0.00112978
	0.0022928	0.00491788	0.0065461	0.00731037	0.00544955	0.00561569	0.00468528	0.00634673	0.00525017	0.00475174	0.00388779	0.00448591	0.00448591	0.0042533	0.00428653	0.00342258	0.00475174	0.00362196	0.00392102	0.00398747	0.00368841	0.00305706	0.00365518	0.00318998	0.00272477	0.00225957	0.0037881	0.00315675	0.00395424	0.00239248	0.0035555	0.00325644	0.00219311	0.00242571	0.00255863	0.00239248	0.00225957	0.00199374	0.00146207	0.00176113	0.00152853	0.00166145	0.00169468	0.00166145	0.00132916	0.0012627	0.00119624	0.00122947	0.0012627
	0.00199374	0.0050508	0.00641319	0.00558246	0.0065461	0.00641319	0.00618058	0.00491788	0.00554923	0.00614735	0.00511726	0.0048182	0.00468528	0.00332289	0.00508403	0.00418685	0.00398747	0.00345581	0.00372164	0.00431976	0.00368841	0.00342258	0.00365518	0.00415362	0.00312352	0.002758	0.00265832	0.00348904	0.00292415	0.00372164	0.00272477	0.00285769	0.00338935	0.0025254	0.0025254	0.00299061	0.00189405	0.00169468	0.00152853	0.00156176	0.00179436	0.00166145	0.00152853	0.0012627	0.00196051	0.00106333	0.0012627	0.00132916	0.00156176
	0.00136239	0.00362196	0.00618058	0.00681193	0.00604767	0.00561569	0.00571538	0.00614735	0.0048182	0.00558246	0.00508403	0.00488466	0.00445268	0.0050508	0.00372164	0.00385456	0.00405393	0.00415362	0.00368841	0.0037881	0.00348904	0.0037881	0.00305706	0.00315675	0.0037881	0.00315675	0.00289092	0.00269154	0.00431976	0.00388779	0.0073436	0.0035555	0.00345581	0.00299061	0.00245894	0.00255863	0.00206019	0.00215988	0.00156176	0.00242571	0.00192728	0.00202697	0.00222634	0.00152853	0.00169468	0.00179436	0.00162822	0.00146207	0.0014953
	0.00162822	0.00478497	0.00701131	0.00744328	0.00727714	0.00598121	0.0063135	0.00558246	0.00644642	0.00345581	0.00508403	0.00521694	0.0040207	0.00491788	0.00515049	0.00435299	0.0040207	0.00455237	0.00455237	0.00295738	0.00368841	0.00368841	0.00415362	0.00325644	0.00368841	0.00428653	0.00295738	0.00305706	0.0035555	0.00335612	0.00322321	0.00309029	0.00285769	0.00358873	0.00312352	0.00295738	0.00265832	0.0022928	0.00202697	0.00239248	0.00196051	0.00156176	0.00235926	0.00202697	0.00159499	0.00169468	0.00192728	0.00176113	0.00162822
	0.00189405	0.00491788	0.0065461	0.00657933	0.00747651	0.00568215	0.00717745	0.00681193	0.00501757	0.00614735	0.00405393	0.00518372	0.00518372	0.0050508	0.00541632	0.00511726	0.00418685	0.0050508	0.00438622	0.00372164	0.00415362	0.00375487	0.00362196	0.00398747	0.00328967	0.00428653	0.0048182	0.00412039	0.00289092	0.00305706	0.00315675	0.00299061	0.00279123	0.00265832	0.00385456	0.00368841	0.00259186	0.00338935	0.00232603	0.0025254	0.00235926	0.00269154	0.00162822	0.00166145	0.00232603	0.0025254	0.00159499	0.00192728	0.00176113
	0.00222634	0.00641319	0.00794172	0.00850661	0.00754297	0.00764266	0.00674548	0.00657933	0.00827401	0.00591475	0.00621381	0.00534986	0.00571538	0.00441945	0.00525017	0.00538309	0.00561569	0.00382133	0.00395424	0.00415362	0.00375487	0.00541632	0.00322321	0.00422008	0.00455237	0.00362196	0.00345581	0.00541632	0.00385456	0.00325644	0.00289092	0.00392102	0.00309029	0.00332289	0.0022928	0.00302383	0.00265832	0.00219311	0.00262509	0.00225957	0.00176113	0.00189405	0.00235926	0.00172791	0.00179436	0.00189405	0.00206019	0.00166145	0.00186082
	0.002758	0.00561569	0.00953671	0.00790849	0.0073436	0.00681193	0.00817432	0.00724391	0.00548278	0.0073436	0.00564892	0.00634673	0.0050508	0.0060809	0.0060809	0.00588152	0.00618058	0.00541632	0.00418685	0.00518372	0.00405393	0.00448591	0.00365518	0.00388779	0.00438622	0.00408716	0.00395424	0.00488466	0.00435299	0.00338935	0.00295738	0.00282446	0.00305706	0.00262509	0.00272477	0.00245894	0.00299061	0.00235926	0.00189405	0.00245894	0.00176113	0.00262509	0.00215988	0.00206019	0.00186082	0.00222634	0.00206019	0.00189405	0.00142884
	0.00219311	0.00598121	0.00810786	0.0105336	0.00817432	0.00744328	0.00674548	0.00794172	0.00558246	0.00578184	0.00571538	0.00521694	0.00525017	0.00495111	0.00621381	0.00455237	0.00554923	0.00644642	0.00422008	0.00398747	0.0052834	0.00388779	0.0035555	0.00312352	0.0035555	0.00345581	0.00358873	0.00325644	0.00315675	0.0040207	0.00289092	0.00322321	0.002758	0.00292415	0.00285769	0.00239248	0.00199374	0.00242571	0.00156176	0.00199374	0.00152853	0.00179436	0.00219311	0.00166145	0.00189405	0.00166145	0.00186082	0.00146207	0.00222634
	0.00262509	0.00564892	0.00857307	0.00790849	0.00840692	0.00697808	0.00674548	0.0067787	0.00694485	0.00618058	0.00471851	0.00588152	0.00525017	0.00515049	0.00458559	0.00435299	0.00594798	0.00485143	0.00488466	0.00451914	0.0035555	0.00475174	0.00348904	0.00338935	0.00305706	0.00398747	0.00328967	0.00365518	0.00375487	0.00309029	0.00408716	0.00372164	0.0040207	0.00309029	0.00285769	0.00239248	0.00172791	0.00189405	0.00196051	0.00242571	0.00152853	0.00179436	0.000731037	0.00186082	0.00169468	0.00166145	0.00159499	0.00162822	0.00162822
	0.00299061	0.00534986	0.00814109	0.0088389	0.00820755	0.00863953	0.00784203	0.00611413	0.00604767	0.00657933	0.00574861	0.00558246	0.00651287	0.00581507	0.00461882	0.00478497	0.00475174	0.00531663	0.00485143	0.00448591	0.00428653	0.0040207	0.00405393	0.00392102	0.00365518	0.00342258	0.00382133	0.00435299	0.00395424	0.00455237	0.00385456	0.00412039	0.00332289	0.00312352	0.00309029	0.00249217	0.00242571	0.00239248	0.0022928	0.00295738	0.00172791	0.00169468	0.00239248	0.00182759	0.00265832	0.00212665	0.00219311	0.00192728	0.00196051
	0.00245894	0.00897181	0.0172458	0.0106665	0.00943702	0.00857307	0.00927088	0.00824078	0.00863953	0.00651287	0.00764266	0.0065461	0.00538309	0.00691162	0.00624704	0.00554923	0.00525017	0.0050508	0.00548278	0.00445268	0.00431976	0.00451914	0.00405393	0.00461882	0.00428653	0.00418685	0.00405393	0.00475174	0.00501757	0.00458559	0.00491788	0.00455237	0.00551601	0.00451914	0.00338935	0.00279123	0.00322321	0.00282446	0.002758	0.00272477	0.00295738	0.002758	0.00242571	0.00239248	0.00259186	0.00289092	0.00242571	0.00235926	0.00186082
	0.00255863	0.00704454	0.013059	0.0155179	0.00983577	0.00863953	0.00940379	0.00937056	0.00657933	0.00777557	0.00714422	0.00814109	0.00651287	0.00714422	0.00817432	0.0065461	0.00538309	0.0052834	0.00548278	0.00548278	0.0050508	0.00475174	0.00501757	0.00398747	0.00488466	0.00435299	0.00478497	0.00435299	0.00431976	0.00455237	0.00375487	0.00415362	0.00405393	0.00525017	0.00498434	0.00302383	0.00318998	0.00285769	0.00299061	0.00352227	0.00242571	0.00245894	0.00206019	0.00295738	0.00245894	0.00215988	0.00265832	0.00196051	0.00209342
	0.0048182	0.00844015	0.0137236	0.0152521	0.0174452	0.00893859	0.00937056	0.00827401	0.00913796	0.00787526	0.00877244	0.00671225	0.00817432	0.00647964	0.0063135	0.00784203	0.00664579	0.00694485	0.00521694	0.00704454	0.00495111	0.00501757	0.00468528	0.00461882	0.0037881	0.0042533	0.0052834	0.00408716	0.00445268	0.00415362	0.00388779	0.00415362	0.0037881	0.00322321	0.00398747	0.00385456	0.00312352	0.00282446	0.0025254	0.00269154	0.00192728	0.00225957	0.00189405	0.00215988	0.00245894	0.00259186	0.00159499	0.00249217	0.00212665
	0.00332289	0.0139894	0.0140558	0.0129925	0.0122283	0.011763	0.0090715	0.00960317	0.00983577	0.00893859	0.00810786	0.0078088	0.00790849	0.00810786	0.00621381	0.0065461	0.00647964	0.00604767	0.00588152	0.00544955	0.00724391	0.00534986	0.00468528	0.00485143	0.00438622	0.00412039	0.00455237	0.00538309	0.00435299	0.00508403	0.00385456	0.00451914	0.00418685	0.00435299	0.00328967	0.00358873	0.00292415	0.00282446	0.00285769	0.00239248	0.00219311	0.0022928	0.00245894	0.00282446	0.00269154	0.00272477	0.00265832	0.00209342	0.0025254
	0.00362196	0.00996868	0.0180433	0.0177443	0.0156841	0.013059	0.0151524	0.0109323	0.00887213	0.00910473	0.00844015	0.00741005	0.00784203	0.00711099	0.00800818	0.00774234	0.00644642	0.00760943	0.0060809	0.00594798	0.00525017	0.00727714	0.0060809	0.00518372	0.00591475	0.00578184	0.00415362	0.00584829	0.00461882	0.00488466	0.00591475	0.00451914	0.00541632	0.00382133	0.00398747	0.00342258	0.00322321	0.00352227	0.00239248	0.00232603	0.00302383	0.002758	0.00312352	0.00215988	0.00295738	0.00239248	0.00225957	0.00312352	0.00309029
	0.00438622	0.0100684	0.0155844	0.0190402	0.0179769	0.0143549	0.0137568	0.0112314	0.0106997	0.0109323	0.00950348	0.00966962	0.00687839	0.00817432	0.00584829	0.00814109	0.0065461	0.00667902	0.00727714	0.00701131	0.00534986	0.00674548	0.00694485	0.00614735	0.00568215	0.0063135	0.0052834	0.0048182	0.00604767	0.00428653	0.00475174	0.0052834	0.00422008	0.0042533	0.00352227	0.00382133	0.00352227	0.00345581	0.00299061	0.00279123	0.00295738	0.0035555	0.002758	0.00598121	0.00255863	0.00352227	0.00265832	0.00279123	0.00282446
	0.00441945	0.010301	0.0167806	0.0172791	0.0183424	0.0193392	0.0158502	0.015385	0.0149198	0.0103674	0.0105668	0.00830724	0.00790849	0.00691162	0.00820755	0.00674548	0.00707777	0.00667902	0.00538309	0.0060809	0.00561569	0.00594798	0.00581507	0.00614735	0.00621381	0.00604767	0.00548278	0.00568215	0.00544955	0.00578184	0.00564892	0.0040207	0.00428653	0.00441945	0.00441945	0.00345581	0.00348904	0.0042533	0.00328967	0.00295738	0.00289092	0.00322321	0.00325644	0.00352227	0.00541632	0.00222634	0.00395424	0.00262509	0.00262509
	0.00485143	0.0125273	0.0194389	0.0196383	0.0164483	0.0185085	0.0186082	0.0151192	0.0147869	0.0144546	0.0086063	0.00973608	0.00960317	0.00953671	0.00704454	0.00807463	0.00701131	0.00674548	0.00687839	0.0063135	0.00717745	0.00591475	0.00707777	0.00478497	0.00624704	0.00591475	0.00584829	0.00604767	0.00531663	0.00478497	0.00721068	0.00574861	0.00531663	0.00485143	0.00398747	0.0035555	0.00375487	0.00295738	0.00385456	0.00282446	0.00299061	0.00315675	0.00269154	0.00415362	0.00312352	0.00312352	0.00245894	0.00392102	0.00325644
	0.00441945	0.0116634	0.0206352	0.0219643	0.0180765	0.0157173	0.0159499	0.0187744	0.0159831	0.0125605	0.0110652	0.00956994	0.00993545	0.00953671	0.00937056	0.00840692	0.00873921	0.00598121	0.00857307	0.00588152	0.00657933	0.00641319	0.00445268	0.00554923	0.0050508	0.00574861	0.00534986	0.00422008	0.00498434	0.00518372	0.00485143	0.00541632	0.00455237	0.00468528	0.00412039	0.00365518	0.00382133	0.00299061	0.00422008	0.00315675	0.00282446	0.00265832	0.00292415	0.00299061	0.00428653	0.00328967	0.00418685	0.00272477	0.00259186
	0.00448591	0.0116301	0.0244565	0.0227286	0.0228947	0.0180101	0.0175117	0.0195386	0.0177443	0.0128928	0.0111982	0.0113975	0.00834047	0.0107329	0.0108326	0.00910473	0.00754297	0.00760943	0.00714422	0.00691162	0.00614735	0.00634673	0.00707777	0.00591475	0.00548278	0.00584829	0.00551601	0.00628027	0.00518372	0.00478497	0.00495111	0.00478497	0.00628027	0.00548278	0.00584829	0.00362196	0.00375487	0.0037881	0.00342258	0.00295738	0.00305706	0.00322321	0.00255863	0.00295738	0.00259186	0.00345581	0.00259186	0.00408716	0.00245894
	0.0037881	0.0104339	0.0163486	0.0184088	0.0189405	0.0181098	0.0153518	0.0136903	0.015385	0.0150527	0.0117963	0.0104007	0.0120289	0.00840692	0.00804141	0.0073436	0.00714422	0.00637996	0.00641319	0.0065461	0.00604767	0.0063135	0.00525017	0.00601444	0.00571538	0.00531663	0.00418685	0.00534986	0.00611413	0.0050508	0.00475174	0.00488466	0.00422008	0.00544955	0.00358873	0.00368841	0.0037881	0.00192728	0.00239248	0.00272477	0.00295738	0.00342258	0.00322321	0.00325644	0.00265832	0.00242571	0.00245894	0.00295738	0.00302383
	0.00418685	0.0128264	0.0175781	0.0203029	0.018143	0.0185085	0.0184753	0.0157837	0.0157837	0.0157505	0.0173787	0.0157837	0.0104007	0.00857307	0.00893859	0.00887213	0.00807463	0.00863953	0.00754297	0.00601444	0.00651287	0.00664579	0.00515049	0.00491788	0.00661256	0.00551601	0.00591475	0.00468528	0.00624704	0.00637996	0.00515049	0.00515049	0.0050508	0.00441945	0.0050508	0.00338935	0.00312352	0.00318998	0.00289092	0.00312352	0.00279123	0.00322321	0.00345581	0.00345581	0.00299061	0.00325644	0.00295738	0.00292415	0.00332289
	0.00701131	0.0160164	0.0234596	0.0216985	0.0204026	0.0212998	0.0216985	0.0251211	0.0157173	0.0132251	0.0150859	0.0171461	0.0157505	0.0111317	0.011032	0.00893859	0.00927088	0.00750974	0.00844015	0.0065461	0.00671225	0.00661256	0.00691162	0.00691162	0.00548278	0.00661256	0.00594798	0.00601444	0.00621381	0.00774234	0.00727714	0.0060809	0.00511726	0.00548278	0.00408716	0.00451914	0.00408716	0.00408716	0.00385456	0.00269154	0.00415362	0.00235926	0.0040207	0.0035555	0.00345581	0.00315675	0.0022928	0.00292415	0.00318998
	0.00641319	0.0180765	0.0263173	0.0268822	0.0200371	0.0212998	0.0215988	0.0250879	0.0373493	0.0180765	0.0132916	0.0185418	0.02017	0.0180433	0.0122615	0.0134577	0.00837369	0.00847338	0.00817432	0.00744328	0.00618058	0.0073436	0.00568215	0.00704454	0.00731037	0.00697808	0.00794172	0.00711099	0.00844015	0.00574861	0.00800818	0.00737683	0.00704454	0.00594798	0.0052834	0.00465205	0.00601444	0.00392102	0.00335612	0.00345581	0.00295738	0.00328967	0.00342258	0.00315675	0.00332289	0.00328967	0.00299061	0.00289092	0.00272477
	0.00455237	0.0139562	0.0195718	0.0218979	0.0176778	0.0174784	0.0170132	0.0152521	0.0189405	0.0188408	0.0122283	0.0106665	0.0141555	0.0113311	0.0105668	0.00923765	0.00917119	0.00804141	0.00800818	0.00767589	0.00671225	0.00657933	0.00704454	0.00657933	0.00717745	0.00634673	0.00588152	0.00760943	0.00571538	0.00657933	0.00674548	0.00714422	0.00684516	0.00707777	0.00681193	0.00478497	0.00415362	0.00385456	0.00325644	0.00345581	0.00398747	0.00262509	0.00345581	0.00328967	0.00345581	0.00358873	0.0035555	0.0025254	0.00315675
	0.00611413	0.0149198	0.0265499	0.0247556	0.0226289	0.02017	0.0182427	0.0167806	0.0161493	0.0186747	0.0168471	0.0120621	0.0119624	0.0125938	0.0136571	0.0120621	0.00810786	0.00807463	0.00661256	0.00747651	0.0067787	0.00701131	0.0073436	0.00651287	0.00651287	0.00684516	0.00548278	0.00671225	0.00820755	0.00618058	0.00694485	0.00647964	0.00787526	0.00797495	0.00618058	0.0048182	0.00491788	0.00352227	0.00398747	0.00322321	0.00302383	0.00352227	0.00232603	0.00295738	0.00299061	0.00358873	0.00259186	0.00325644	0.00285769
	0.00491788	0.0147204	0.0249549	0.0297731	0.0261844	0.0231938	0.0197712	0.0157837	0.0144214	0.0154515	0.0157505	0.0185418	0.0106	0.00877244	0.0117298	0.0125605	0.0104339	0.00764266	0.00807463	0.00760943	0.0078088	0.00814109	0.00707777	0.0065461	0.00618058	0.00707777	0.00681193	0.00564892	0.00637996	0.0086063	0.00588152	0.00704454	0.0050508	0.00774234	0.00554923	0.00594798	0.00385456	0.0037881	0.00325644	0.00382133	0.00325644	0.00318998	0.00358873	0.00352227	0.00302383	0.00318998	0.00372164	0.00272477	0.00262509
	0.00385456	0.00966962	0.0247888	0.0189737	0.0229944	0.0234929	0.0174784	0.0166809	0.013491	0.0125938	0.0127267	0.0113975	0.0168803	0.0108991	0.00747651	0.0118627	0.0117298	0.0105336	0.00671225	0.00784203	0.00731037	0.00614735	0.00661256	0.0073436	0.00521694	0.00674548	0.00568215	0.00727714	0.00588152	0.00511726	0.00571538	0.00581507	0.00521694	0.00438622	0.0052834	0.0040207	0.00418685	0.00368841	0.00368841	0.00338935	0.00299061	0.0035555	0.00305706	0.00302383	0.0035555	0.00328967	0.00289092	0.00255863	0.00232603
	0.00375487	0.00927088	0.0140891	0.0234264	0.020469	0.0235261	0.0223299	0.0165812	0.0163154	0.0119957	0.0122615	0.0120953	0.0110985	0.0146207	0.0101016	0.00850661	0.0106333	0.0118627	0.0100019	0.00687839	0.00697808	0.00578184	0.00637996	0.00614735	0.00561569	0.00594798	0.00628027	0.00541632	0.00747651	0.00618058	0.00518372	0.00568215	0.00491788	0.00461882	0.00415362	0.00412039	0.00412039	0.0035555	0.00328967	0.00255863	0.00312352	0.00302383	0.00358873	0.00245894	0.00285769	0.00335612	0.00279123	0.00285769	0.002758
	0.00368841	0.00980254	0.0196051	0.0170797	0.0227618	0.0197048	0.0239248	0.0268158	0.0207016	0.0179104	0.0129925	0.0116634	0.0143549	0.0119957	0.0172458	0.0108659	0.00966962	0.011763	0.0115304	0.0104007	0.00717745	0.00800818	0.0065461	0.00717745	0.00637996	0.00694485	0.00621381	0.00614735	0.00637996	0.0060809	0.00588152	0.00571538	0.00774234	0.00541632	0.00461882	0.00395424	0.00448591	0.00418685	0.00362196	0.00318998	0.00315675	0.00285769	0.00338935	0.00345581	0.00292415	0.00309029	0.00338935	0.00255863	0.00249217
	0.00611413	0.0141888	0.0165812	0.025686	0.0211668	0.0322653	0.0210007	0.0293744	0.028876	0.0243236	0.016249	0.0169135	0.0155844	0.0138897	0.016116	0.0150859	0.0115637	0.0106997	0.0127599	0.015817	0.0143881	0.00810786	0.00807463	0.0073436	0.00797495	0.00741005	0.00774234	0.00651287	0.00764266	0.00764266	0.00747651	0.00614735	0.00651287	0.0073436	0.00515049	0.00598121	0.00465205	0.00495111	0.00415362	0.00435299	0.00368841	0.00435299	0.00338935	0.0035555	0.00305706	0.00382133	0.00279123	0.00418685	0.00295738
	0.00435299	0.0108659	0.0171461	0.0171794	0.0228615	0.0166145	0.0193392	0.0182427	0.025985	0.0191066	0.0163154	0.0137568	0.0126602	0.0133913	0.0116966	0.0136571	0.0122947	0.00913796	0.00834047	0.00903827	0.00880567	0.00947025	0.00651287	0.00754297	0.00671225	0.00671225	0.00624704	0.00584829	0.00588152	0.00568215	0.00661256	0.00727714	0.00601444	0.00554923	0.00591475	0.00372164	0.00435299	0.00372164	0.0040207	0.00428653	0.00302383	0.00415362	0.00335612	0.00305706	0.00299061	0.00362196	0.00342258	0.00279123	0.00312352
	0.00441945	0.00873921	0.0156508	0.0173123	0.0148201	0.0202697	0.0170465	0.0228283	0.0208678	0.0263838	0.0172791	0.0197712	0.0176778	0.0127267	0.0138565	0.0120621	0.0144214	0.0205687	0.0107662	0.00966962	0.0106665	0.0100019	0.0100019	0.00664579	0.00754297	0.00704454	0.00814109	0.0078088	0.0060809	0.00548278	0.00634673	0.00581507	0.0067787	0.00531663	0.00498434	0.00578184	0.00435299	0.00342258	0.00368841	0.00338935	0.00342258	0.00302383	0.00325644	0.00328967	0.00325644	0.00332289	0.00292415	0.00289092	0.00219311
	0.00335612	0.0088389	0.0140226	0.0157505	0.0152853	0.0144214	0.0217317	0.0172458	0.0212333	0.0172126	0.024091	0.0182759	0.0185085	0.0152189	0.0125273	0.0130257	0.0124609	0.0122615	0.0176446	0.0105003	0.00747651	0.0108326	0.0110652	0.00903827	0.00744328	0.00950348	0.00727714	0.00800818	0.00867276	0.00741005	0.00574861	0.00774234	0.00594798	0.0075762	0.0050508	0.00428653	0.00618058	0.00422008	0.00309029	0.00392102	0.00365518	0.00368841	0.0037881	0.0040207	0.00358873	0.00338935	0.00352227	0.00312352	0.00458559
	0.00318998	0.0115637	0.0165148	0.0165812	0.0179769	0.0176113	0.0171794	0.0226289	0.0163819	0.0214327	0.0165148	0.0203693	0.0207681	0.0186747	0.0149863	0.0144878	0.0152853	0.0126935	0.0138565	0.0125273	0.0107662	0.00913796	0.0110985	0.0137568	0.0112646	0.00790849	0.00893859	0.00760943	0.00707777	0.00701131	0.00704454	0.0078088	0.00671225	0.00614735	0.00657933	0.00388779	0.0040207	0.00564892	0.00309029	0.00418685	0.00372164	0.00412039	0.00392102	0.00335612	0.00418685	0.00368841	0.00315675	0.00388779	0.00352227
	0.00495111	0.0140558	0.0253869	0.0248553	0.0234929	0.0253537	0.0241907	0.0196051	0.0236258	0.0189737	0.0289092	0.0195718	0.0247888	0.0207349	0.0208345	0.0202697	0.015385	0.0164483	0.0146207	0.0142552	0.0137568	0.011464	0.00960317	0.0132583	0.0154515	0.0132916	0.00873921	0.00877244	0.00890536	0.00827401	0.00933733	0.00760943	0.00717745	0.0073436	0.00601444	0.00687839	0.00544955	0.00501757	0.00661256	0.00451914	0.00461882	0.00372164	0.00525017	0.00488466	0.00448591	0.0048182	0.00422008	0.00302383	0.00322321
	0.0048182	0.010301	0.0189737	0.0208678	0.0229944	0.0185418	0.0201367	0.0187079	0.0183091	0.020469	0.0158502	0.0227951	0.0199041	0.0246559	0.020901	0.0194389	0.0169135	0.014654	0.013358	0.011032	0.012627	0.019007	0.0102345	0.0093041	0.0113311	0.0107994	0.0109323	0.00787526	0.00777557	0.00797495	0.00970285	0.00897182	0.00764266	0.00647964	0.00644642	0.00541632	0.00647964	0.00511726	0.00408716	0.00525017	0.0042533	0.00451914	0.00382133	0.00471851	0.00395424	0.0042533	0.00405393	0.00328967	0.00309029
	0.0025254	0.00691162	0.0113975	0.0113643	0.011896	0.0144214	0.0116966	0.0122615	0.0116966	0.0113975	0.0137236	0.0103674	0.0132251	0.0120953	0.0153185	0.0148201	0.0111317	0.0109988	0.010301	0.00844015	0.00747651	0.00900504	0.0142552	0.0078088	0.00594798	0.00754297	0.00701131	0.00667902	0.00558246	0.00521694	0.00544955	0.00664579	0.00618058	0.00568215	0.00448591	0.00451914	0.00392102	0.00372164	0.00348904	0.00328967	0.00342258	0.00312352	0.00385456	0.00345581	0.00348904	0.00318998	0.0037881	0.00318998	0.00272477
	0.00498434	0.00947025	0.0159831	0.0129593	0.0120289	0.01379	0.014654	0.0146872	0.0151192	0.0140226	0.0127931	0.0146872	0.0129593	0.017412	0.0138565	0.0179769	0.0156508	0.0149198	0.012195	0.0119292	0.00996868	0.0103342	0.0090715	0.0121286	0.00923765	0.00824078	0.0101348	0.0120289	0.0106	0.0067787	0.00790849	0.00774234	0.00790849	0.00641319	0.00568215	0.00451914	0.00538309	0.00468528	0.00455237	0.0037881	0.00338935	0.00471851	0.00468528	0.00458559	0.00398747	0.00571538	0.0040207	0.00338935	0.00335612
	0.00741005	0.0148201	0.0206684	0.0176446	0.0152189	0.0174452	0.0143881	0.0155511	0.0175117	0.0148533	0.0154182	0.0135574	0.0166477	0.0127599	0.0171461	0.0153185	0.0173123	0.0151856	0.0155844	0.0121286	0.0114972	0.0113975	0.00830724	0.0115637	0.0128596	0.00853984	0.00830724	0.00956994	0.011464	0.0111982	0.00674548	0.00830724	0.0060809	0.00647964	0.00551601	0.00554923	0.00415362	0.00438622	0.00468528	0.00471851	0.00418685	0.00412039	0.00461882	0.00395424	0.0040207	0.00352227	0.00372164	0.00398747	0.00322321
	0.00521694	0.00834047	0.0113311	0.0115637	0.00903827	0.00840692	0.00820755	0.00817432	0.00844015	0.00770912	0.00787526	0.00727714	0.00554923	0.00847338	0.00681193	0.00873921	0.00711099	0.00963639	0.00880567	0.00747651	0.00624704	0.00611413	0.00511726	0.00478497	0.00541632	0.00691162	0.00392102	0.00478497	0.00451914	0.0048182	0.00465205	0.00338935	0.00392102	0.00348904	0.00328967	0.00322321	0.00199374	0.00212665	0.00182759	0.00186082	0.00199374	0.00179436	0.00215988	0.00232603	0.00289092	0.0025254	0.00222634	0.00279123	0.00215988
	0.00943702	0.017412	0.0226954	0.0163154	0.0159499	0.0128928	0.0112646	0.0109323	0.0101681	0.0103674	0.00947025	0.009869	0.00880567	0.00850661	0.0102677	0.00933733	0.011464	0.0101681	0.0145875	0.0105668	0.0090715	0.00847338	0.00747651	0.00637996	0.0065461	0.00637996	0.0105336	0.0052834	0.00388779	0.00485143	0.00551601	0.00345581	0.00272477	0.00335612	0.00239248	0.00282446	0.00212665	0.00186082	0.00156176	0.00142884	0.00136239	0.000863953	0.00129593	0.0012627	0.0014953	0.00122947	0.00169468	0.000963639	0.00146207
	0.00963639	0.0396754	0.0460553	0.0388446	0.0262841	0.0255531	0.0200038	0.0158834	0.0151192	0.0139229	0.0145875	0.0136239	0.0149198	0.0140891	0.0123279	0.0140891	0.0120289	0.0161493	0.0139229	0.0182427	0.0152521	0.0123944	0.0118627	0.0105336	0.00897181	0.00966962	0.0103342	0.0152853	0.00747651	0.00787526	0.00990223	0.0120289	0.00903827	0.00558246	0.00475174	0.00358873	0.0035555	0.00408716	0.00328967	0.00335612	0.0025254	0.00262509	0.00262509	0.00289092	0.00309029	0.00302383	0.00255863	0.00262509	0.00186082
	0.00408716	0.0231273	0.05094	0.0501093	0.0425663	0.0301719	0.0268158	0.0226954	0.0195718	0.0179436	0.0182759	0.0191399	0.0161825	0.019007	0.0190734	0.0159499	0.0193392	0.0176113	0.0242239	0.0186082	0.0235261	0.0196383	0.0170132	0.0162822	0.0148866	0.014654	0.0147869	0.016548	0.0200038	0.0134245	0.014222	0.0173787	0.0208678	0.018874	0.00903827	0.00950348	0.00760943	0.00800818	0.00834047	0.0063135	0.00574861	0.00558246	0.00634673	0.00591475	0.00571538	0.00534986	0.00684516	0.00544955	0.00541632
	0.00445268	0.0110985	0.045424	0.0743664	0.0655607	0.0491456	0.0295405	0.0295738	0.0217982	0.0196383	0.0191731	0.0171461	0.0184088	0.0166809	0.017711	0.0171461	0.0159499	0.0186747	0.0182095	0.0240578	0.0182095	0.0219976	0.0184088	0.0168803	0.0144214	0.0135574	0.0140891	0.0140891	0.0143881	0.0282114	0.011896	0.0109323	0.014953	0.0194057	0.0155179	0.00704454	0.00727714	0.00611413	0.00844015	0.00671225	0.00604767	0.00435299	0.00511726	0.00501757	0.00551601	0.00498434	0.00534986	0.0042533	0.00465205
	0.00574861	0.0151192	0.0236258	0.0803808	0.134046	0.103807	0.0786197	0.0450585	0.0427324	0.0342258	0.0265167	0.0284772	0.0257192	0.0281781	0.0291086	0.0260515	0.0280785	0.0222302	0.0272145	0.0221305	0.0265167	0.0259186	0.0287763	0.0259186	0.0209675	0.0203693	0.0174784	0.0168471	0.0160164	0.0200038	0.0410377	0.0171794	0.0152521	0.0172458	0.0179769	0.0150195	0.011464	0.00900504	0.00873921	0.0117298	0.00920442	0.00847338	0.00814109	0.00887213	0.00996868	0.00996868	0.00867276	0.0086063	0.00927088
	0.00544955	0.013059	0.0212998	0.0347907	0.155611	0.26324	0.224229	0.138365	0.0701131	0.0558911	0.0386785	0.0259186	0.0231938	0.0185085	0.0212333	0.019007	0.019007	0.0166477	0.0138565	0.0184088	0.0161825	0.021333	0.018874	0.0232603	0.0220972	0.0166145	0.016116	0.013358	0.0134577	0.0131919	0.0145875	0.0204026	0.0119957	0.0108326	0.0127267	0.0160496	0.0114972	0.00574861	0.00594798	0.00438622	0.00561569	0.00664579	0.00541632	0.00515049	0.00561569	0.00621381	0.00531663	0.00551601	0.00418685
	0.0067787	0.0137236	0.0265167	0.0296735	0.0459556	0.238717	0.407719	0.343288	0.226389	0.0984241	0.0793507	0.0485143	0.0340929	0.0249549	0.0218314	0.0208678	0.0201035	0.0227951	0.0192728	0.0159499	0.0202364	0.0169135	0.0258189	0.0222966	0.0278791	0.0221637	0.020901	0.0181762	0.0156508	0.0123279	0.0134577	0.0134577	0.0184088	0.0106997	0.00873921	0.0111317	0.0139894	0.0102345	0.00614735	0.00624704	0.00591475	0.00621381	0.00521694	0.00478497	0.00515049	0.00515049	0.00518372	0.00498434	0.00405393
	0.00465205	0.0109323	0.015385	0.0201035	0.0183424	0.0274803	0.119292	0.19954	0.164583	0.101415	0.0535983	0.0430647	0.0317336	0.0228283	0.0204358	0.0168803	0.0186747	0.0163819	0.0203361	0.0168803	0.0147869	0.0184088	0.0155511	0.0215656	0.0173455	0.0236258	0.0184088	0.0171129	0.0163486	0.0144214	0.0120289	0.0115304	0.0109323	0.0194057	0.00827401	0.0075762	0.00767589	0.0065461	0.00531663	0.00345581	0.00385456	0.0040207	0.00525017	0.00408716	0.00431976	0.00395424	0.00448591	0.00441945	0.00395424
	0.00418685	0.00940379	0.0154847	0.0148866	0.0186414	0.0186747	0.0273474	0.0963972	0.164782	0.124675	0.088389	0.0459224	0.0371167	0.0266828	0.0196383	0.0157837	0.0167806	0.0157505	0.0154847	0.0175449	0.0126935	0.0132916	0.0147869	0.0161493	0.0210672	0.0173123	0.0251211	0.0194057	0.0153185	0.0156176	0.0128596	0.0115637	0.0123944	0.0118627	0.0161493	0.00671225	0.00667902	0.00770912	0.00767589	0.00681193	0.0048182	0.00468528	0.00591475	0.00485143	0.0050508	0.00498434	0.0040207	0.0042533	0.00445268
	0.00538309	0.0105336	0.0154182	0.0177443	0.0186414	0.0198709	0.0242239	0.0297731	0.104272	0.1805	0.143748	0.0913796	0.0502422	0.0428986	0.029175	0.0223963	0.0219976	0.0170465	0.0176113	0.0166145	0.0183091	0.0175449	0.0156841	0.0194057	0.0194722	0.0244233	0.0211336	0.0276797	0.0219311	0.0186082	0.0171461	0.0158834	0.0141888	0.0113643	0.0131254	0.0299393	0.00827401	0.00691162	0.0078088	0.00637996	0.00604767	0.00548278	0.00508403	0.00515049	0.00966962	0.00621381	0.00465205	0.00392102	0.00458559
	0.0048182	0.0100019	0.0160164	0.0145875	0.0152853	0.0163819	0.0208013	0.0215988	0.0263173	0.0947025	0.15292	0.117431	0.0876912	0.0431312	0.0368841	0.0261512	0.0185085	0.0171794	0.0147204	0.0163819	0.0158502	0.0164816	0.0180433	0.0137568	0.0182095	0.0150859	0.0236922	0.0219311	0.0292747	0.0219311	0.018575	0.0170132	0.0130922	0.0126602	0.0109988	0.00973608	0.0169135	0.00664579	0.00624704	0.00601444	0.00634673	0.00667902	0.00564892	0.00435299	0.0048182	0.00564892	0.00365518	0.00445268	0.00392102
	0.0048182	0.0114308	0.0143549	0.0144878	0.0134577	0.0149863	0.0152521	0.0179104	0.0153518	0.0229944	0.0765263	0.129992	0.102976	0.0702128	0.0375487	0.0331625	0.0226621	0.0168803	0.0157837	0.0135574	0.0147869	0.0151524	0.0176446	0.0143881	0.0139562	0.0152853	0.01379	0.0203029	0.0184088	0.0219643	0.0208013	0.0162822	0.0154182	0.011464	0.00927088	0.00797495	0.00834047	0.0140226	0.00624704	0.00568215	0.00581507	0.00667902	0.00531663	0.00428653	0.00534986	0.00415362	0.00614735	0.00412039	0.00511726
	0.00235926	0.0123944	0.0150527	0.0145543	0.016116	0.014953	0.0199374	0.015385	0.0198709	0.0183424	0.0225957	0.0921439	0.146839	0.130357	0.0830059	0.0438622	0.0381801	0.0279455	0.0184753	0.0173455	0.0154515	0.0170132	0.0151856	0.0168471	0.0145875	0.0127267	0.0155511	0.0159499	0.0207016	0.0183091	0.0223631	0.0186747	0.0148533	0.0159831	0.0105336	0.00937056	0.0088389	0.00950348	0.0183091	0.00711099	0.00681193	0.00747651	0.00671225	0.00691162	0.00508403	0.00525017	0.00412039	0.00810786	0.00521694
	0.00784203	0.00568215	0.0198045	0.0175117	0.0174784	0.0199706	0.0180101	0.0198709	0.0223299	0.0263506	0.0262176	0.0400409	0.19851	0.34495	0.252174	0.15169	0.0789187	0.0606428	0.0380804	0.0240245	0.0225625	0.0169468	0.0190734	0.0154182	0.0166145	0.0143549	0.0141555	0.0181098	0.0155179	0.0212001	0.0212665	0.0228947	0.020901	0.0154847	0.0137236	0.00897181	0.00794172	0.00674548	0.00787526	0.0181098	0.00531663	0.00485143	0.00581507	0.00561569	0.00581507	0.00471851	0.00368841	0.00408716	0.00564892
	0.00707777	0.0384127	0.0173787	0.053698	0.0420678	0.0455237	0.0610083	0.0475174	0.0522691	0.0555588	0.0763934	0.0802811	0.143084	0.901269	1.6965	1.12925	0.654178	0.30255	0.21642	0.131985	0.07214	0.0564228	0.0385788	0.0341594	0.0307368	0.0293744	0.0235593	0.0214327	0.0250546	0.0237919	0.032365	0.0276465	0.0319662	0.0304045	0.0194389	0.0151524	0.0112978	0.00890536	0.0090715	0.00980254	0.0178107	0.00750974	0.00644642	0.00770912	0.00707777	0.00548278	0.00455237	0.00448591	0.00518372
	0.00637996	0.019306	0.0577519	0.0184088	0.0639657	0.0526679	0.0517707	0.0698805	0.0586159	0.062271	0.0638993	0.090715	0.0890536	0.157538	1.05784	1.85627	1.30397	0.85302	0.350067	0.245263	0.150793	0.0819426	0.0618058	0.0434967	0.0393763	0.03715	0.0377481	0.0329963	0.0244565	0.0297399	0.0274139	0.0482152	0.0339932	0.0389443	0.0312352	0.0236922	0.0186414	0.0131254	0.0126602	0.00910473	0.00966962	0.015817	0.0067787	0.0065461	0.00844015	0.00980254	0.00930411	0.00488466	0.00485143
	0.0157505	0.0170132	0.028444	0.0646968	0.0168138	0.0650955	0.0561901	0.0522359	0.0678535	0.0559575	0.0551268	0.0664247	0.0920774	0.0842354	0.14963	1.00464	1.63506	1.37864	0.815339	0.349801	0.266563	0.163918	0.0894856	0.0797162	0.0536315	0.0558911	0.0470854	0.048182	0.0390772	0.0343255	0.0460553	0.0383462	0.0599782	0.0453907	0.0549607	0.0427657	0.0279123	0.025254	0.017711	0.0143881	0.0120289	0.014953	0.0282778	0.0104007	0.00797495	0.00731037	0.00704454	0.00598121	0.00495111
	0.0131254	0.0270151	0.0242571	0.0283775	0.068219	0.0173787	0.0661921	0.0519036	0.0511061	0.0596792	0.0526679	0.0572867	0.0610416	0.0798492	0.0852655	0.130224	0.731901	1.32225	1.01936	0.68322	0.364688	0.251311	0.173954	0.105734	0.0944699	0.0753632	0.0823081	0.0821752	0.07533	0.0689168	0.056755	0.0743332	0.0674548	0.099122	0.0723062	0.0854981	0.0758285	0.0493118	0.0419682	0.0320992	0.0276133	0.0244897	0.0254866	0.0308032	0.0156508	0.0144878	0.0143549	0.0137236	0.0114972
	0.0102013	0.0310691	0.043397	0.0292082	0.0291086	0.0802811	0.0206352	0.0678203	0.0607093	0.0557582	0.0671225	0.0590478	0.0654278	0.061108	0.0891865	0.0916787	0.128297	0.640189	1.1987	0.955864	0.669464	0.341361	0.263971	0.179137	0.122681	0.113377	0.0962643	0.0905821	0.0842354	0.109656	0.0933733	0.0709438	0.0922768	0.0903827	0.117498	0.0929081	0.114906	0.0845012	0.0705118	0.0528008	0.0393763	0.0408051	0.035123	0.0323318	0.0269819	0.0168138	0.0156508	0.0151524	0.0164816
	0.0101016	0.0238584	0.0407387	0.0392766	0.0239581	0.025254	0.0662253	0.0133248	0.056755	0.0496773	0.0416026	0.0515381	0.0419017	0.0450917	0.0469525	0.0638993	0.0700798	0.0873921	0.390905	0.755759	0.648729	0.447228	0.286267	0.218746	0.151291	0.119724	0.109921	0.0970618	0.0824742	0.0890203	0.0915457	0.0857307	0.067488	0.0906153	0.077656	0.121817	0.152787	0.197546	0.0921439	0.0804805	0.0563563	0.0448258	0.039908	0.0368509	0.0394428	0.029607	0.0188076	0.0163486	0.0160828
	0.0121286	0.0186414	0.0299725	0.0347242	0.0357543	0.0226954	0.0226954	0.0586159	0.0123612	0.0486804	0.0421675	0.0366183	0.04456	0.0375155	0.0442942	0.0472183	0.0542296	0.0636667	0.0752636	0.310724	0.591907	0.514982	0.39888	0.230675	0.206053	0.147138	0.107197	0.0961646	0.0823081	0.0765263	0.0834379	0.0734692	0.0760278	0.0664247	0.0814774	0.0718742	0.0993878	0.0853652	0.0996868	0.0712096	0.0714422	0.0581507	0.0455237	0.040207	0.0370835	0.0402735	0.0317336	0.020469	0.0189737
	0.00890536	0.0190402	0.0255531	0.0285104	0.0334615	0.0306039	0.0174452	0.0206019	0.0534986	0.0104339	0.0442277	0.036718	0.0292415	0.039476	0.0341261	0.0414365	0.0380804	0.0466867	0.0437625	0.0609419	0.234696	0.469159	0.404363	0.318599	0.189804	0.183058	0.121219	0.0905821	0.0826736	0.0750642	0.0702792	0.074167	0.0710103	0.065461	0.0579181	0.0694485	0.0656272	0.0887877	0.063135	0.0786529	0.0662253	0.0715752	0.0538309	0.0427324	0.0411042	0.0335612	0.0324979	0.0428321	0.0191066
	0.00827401	0.0247888	0.0311355	0.0347242	0.0290753	0.0341926	0.0349568	0.023227	0.0227286	0.0585162	0.0123612	0.0538974	0.0419349	0.0329631	0.0425995	0.0383462	0.0375155	0.0459224	0.0514716	0.0509067	0.0674548	0.272378	0.51897	0.494746	0.406955	0.228416	0.243103	0.163021	0.122183	0.121718	0.103508	0.112646	0.099421	0.0968291	0.0835043	0.0747651	0.103608	0.093905	0.115637	0.0925426	0.120987	0.104439	0.080547	0.0775896	0.0573199	0.0492121	0.0393431	0.0446597	0.0846009
	0.00990223	0.0222966	0.0365518	0.0355217	0.0316007	0.0304377	0.0404396	0.0367512	0.0217317	0.0251543	0.06154	0.0123944	0.051671	0.0423337	0.0376484	0.0421675	0.0377813	0.041071	0.0413036	0.0500096	0.0432973	0.0647632	0.261678	0.512789	0.543393	0.440749	0.23772	0.285138	0.186215	0.131886	0.160828	0.115736	0.130989	0.115338	0.119059	0.090416	0.0874254	0.112414	0.100484	0.141755	0.11464	0.137734	0.121086	0.0932404	0.0969288	0.0816103	0.0638993	0.0520365	0.0566554
	0.0111982	0.0223299	0.0326973	0.0356547	0.0356214	0.0299393	0.0347575	0.0428653	0.0353888	0.0217317	0.0216985	0.0534321	0.0123612	0.0458892	0.03715	0.0361863	0.0409048	0.0359869	0.0395424	0.0411042	0.0476503	0.0433305	0.0611745	0.237354	0.486804	0.47544	0.406224	0.201534	0.248287	0.169036	0.122715	0.133182	0.0913796	0.11793	0.103774	0.112414	0.0727049	0.0654943	0.0949683	0.073436	0.112613	0.0976266	0.117963	0.113145	0.0730705	0.0896185	0.0635005	0.0500096	0.0443606
	0.009869	0.0203361	0.0322985	0.0309361	0.0331625	0.0298728	0.0322985	0.0323982	0.0359205	0.0289756	0.0194057	0.0200703	0.0493782	0.00863953	0.0453243	0.0337606	0.0319995	0.0411707	0.0304377	0.0313349	0.0308697	0.0338603	0.0309029	0.0466867	0.173555	0.306371	0.368343	0.305108	0.1593	0.13913	0.124808	0.0817432	0.089984	0.0685845	0.0688171	0.0530002	0.0999527	0.0621714	0.0440284	0.0456898	0.0469857	0.0639657	0.0688171	0.0998198	0.066325	0.0517707	0.0479161	0.0407055	0.0324647
	0.00707777	0.0127931	0.0200703	0.0208678	0.0225957	0.022496	0.022496	0.02017	0.0197048	0.0244897	0.0234264	0.0145875	0.0141888	0.036718	0.00873921	0.0340929	0.0269154	0.0253205	0.0278459	0.0241907	0.0241907	0.0224628	0.022496	0.020901	0.0262509	0.10188	0.205621	0.230243	0.18246	0.115371	0.0982912	0.0818761	0.0540967	0.0531995	0.0421343	0.0450252	0.0345581	0.0463876	0.0336942	0.03077	0.0377481	0.0381801	0.0527011	0.0446597	0.0589482	0.0495776	0.0476835	0.0420014	0.0311023
	0.0065461	0.0135242	0.0180765	0.02017	0.0184753	0.0189405	0.0198045	0.0219643	0.017711	0.0202364	0.0228283	0.0208013	0.0127267	0.0119292	0.0374823	0.00937056	0.0386785	0.0274803	0.0234596	0.028012	0.023227	0.0230609	0.0214659	0.0240578	0.0227618	0.0288427	0.100484	0.205421	0.216088	0.176878	0.123977	0.0934066	0.0783206	0.0491456	0.0461882	0.0357211	0.0345249	0.0344916	0.0361863	0.029175	0.0291418	0.0404064	0.0409713	0.0576854	0.0504083	0.0690498	0.0507074	0.0454572	0.044261
	0.00358873	0.00970285	0.0136571	0.0132583	0.0143549	0.0131587	0.0141555	0.0149863	0.0152853	0.0122947	0.0140891	0.0147537	0.0135906	0.00770912	0.0102345	0.028012	0.00694485	0.0257524	0.0160164	0.0137236	0.0187744	0.0155179	0.0135574	0.0127599	0.0183091	0.0163486	0.0196051	0.0763601	0.161459	0.157804	0.127101	0.0685513	0.0817764	0.0576854	0.0391769	0.042234	0.0295738	0.0356547	0.0273474	0.0295738	0.024091	0.0239248	0.035123	0.0263838	0.056456	0.0424666	0.0462879	0.0492453	0.0286766
	0.00398747	0.00564892	0.0101016	0.0114308	0.0111317	0.00920442	0.0105336	0.00963639	0.0112646	0.0106	0.00897181	0.0106333	0.00930411	0.00953671	0.00681193	0.0101016	0.0239248	0.00604767	0.0208345	0.0112978	0.0116301	0.0139894	0.00950348	0.00890536	0.0088389	0.0106333	0.00953671	0.011896	0.0425995	0.0802479	0.0811783	0.0710435	0.0439287	0.0386785	0.0316007	0.019738	0.0199706	0.0151192	0.0174452	0.0163154	0.024822	0.015385	0.0125938	0.015385	0.0127599	0.0223299	0.0178772	0.0238252	0.0207349
	0.00239248	0.00664579	0.00694485	0.00956994	0.00930411	0.00927088	0.00933733	0.0104671	0.00890536	0.0104007	0.00847338	0.00727714	0.00893859	0.0090715	0.0102013	0.00754297	0.0108659	0.0263506	0.00538309	0.0221969	0.0127267	0.00920442	0.014222	0.00943702	0.00923765	0.00850661	0.00920442	0.00970285	0.011032	0.033528	0.0683187	0.0632015	0.0583168	0.0301387	0.0251211	0.0190734	0.0144214	0.0127599	0.0123944	0.0151524	0.0129593	0.0142884	0.0109988	0.0108659	0.0129593	0.011032	0.0208678	0.0167474	0.0232935
	0.00189405	0.00382133	0.00694485	0.00584829	0.00667902	0.00691162	0.00760943	0.00644642	0.00724391	0.00588152	0.00581507	0.00551601	0.00534986	0.00641319	0.00681193	0.00664579	0.00591475	0.00923765	0.0170465	0.00272477	0.0130922	0.0065461	0.00491788	0.00647964	0.00455237	0.00465205	0.00614735	0.00637996	0.00518372	0.00674548	0.020469	0.0384459	0.0336942	0.0295738	0.0138565	0.0203029	0.0123944	0.00844015	0.011032	0.00717745	0.0107994	0.00897182	0.00913796	0.00840692	0.00754297	0.0120289	0.00814109	0.018143	0.0128264
	0.00159499	0.00405393	0.00598121	0.00657933	0.00498434	0.00641319	0.0065461	0.00624704	0.00588152	0.00628027	0.00461882	0.00574861	0.00558246	0.00800818	0.00840692	0.00867276	0.00624704	0.0042533	0.00800818	0.0143217	0.00199374	0.00797495	0.00511726	0.00358873	0.00508403	0.00395424	0.00388779	0.00422008	0.00375487	0.00335612	0.00461882	0.00990223	0.0171794	0.0159831	0.0132916	0.0105003	0.00814109	0.00707777	0.00455237	0.00511726	0.0050508	0.00554923	0.00465205	0.0048182	0.00415362	0.00395424	0.00511726	0.00475174	0.00594798
	0.00179436	0.00538309	0.00618058	0.00727714	0.00824078	0.00621381	0.00727714	0.00634673	0.00634673	0.00637996	0.00544955	0.0052834	0.00525017	0.00551601	0.00704454	0.0100684	0.00960317	0.00731037	0.00511726	0.00820755	0.0157505	0.00152853	0.00847338	0.00534986	0.00392102	0.00501757	0.00441945	0.00352227	0.00398747	0.00335612	0.00412039	0.00515049	0.0110985	0.0196051	0.0145875	0.0122283	0.00694485	0.00611413	0.00621381	0.00495111	0.00428653	0.0048182	0.00534986	0.00614735	0.00614735	0.00468528	0.00335612	0.00538309	0.00521694
	0.00232603	0.00385456	0.00714422	0.00531663	0.00501757	0.00714422	0.00498434	0.00538309	0.00584829	0.00461882	0.00515049	0.00548278	0.00405393	0.00498434	0.00544955	0.0060809	0.00933733	0.00937056	0.00441945	0.00318998	0.00641319	0.0115304	0.00172791	0.00511726	0.00345581	0.00255863	0.00348904	0.00292415	0.00335612	0.00295738	0.00255863	0.00282446	0.00388779	0.0067787	0.0101681	0.0073436	0.00873921	0.00591475	0.00388779	0.00431976	0.00269154	0.0035555	0.00372164	0.00392102	0.00392102	0.00571538	0.00325644	0.00239248	0.00368841
	0.00212665	0.00392102	0.00491788	0.00637996	0.0052834	0.00488466	0.00581507	0.00388779	0.00544955	0.00382133	0.00405393	0.0040207	0.00428653	0.00558246	0.00804141	0.00614735	0.00647964	0.00900504	0.00950348	0.00445268	0.00292415	0.00471851	0.00927088	0.00109656	0.00461882	0.002758	0.00166145	0.00292415	0.00235926	0.00245894	0.00245894	0.00242571	0.0022928	0.00292415	0.00395424	0.00604767	0.00541632	0.00518372	0.00279123	0.00315675	0.00249217	0.00146207	0.00272477	0.002758	0.00332289	0.00242571	0.00315675	0.00282446	0.00159499
	0.00186082	0.00471851	0.00747651	0.00667902	0.00694485	0.00554923	0.00637996	0.00724391	0.00478497	0.00455237	0.00511726	0.0037881	0.00428653	0.00501757	0.00724391	0.0103342	0.00810786	0.0060809	0.00830724	0.00900504	0.00398747	0.00302383	0.00451914	0.00927088	0.00166145	0.00392102	0.00325644	0.002758	0.00289092	0.00219311	0.00259186	0.00262509	0.00222634	0.00199374	0.00259186	0.0050508	0.00684516	0.00544955	0.00611413	0.00305706	0.00365518	0.00309029	0.00242571	0.00309029	0.00289092	0.00269154	0.00235926	0.00408716	0.00328967
	0.00169468	0.00415362	0.00561569	0.00598121	0.00561569	0.00561569	0.0052834	0.00501757	0.00548278	0.00445268	0.00435299	0.00441945	0.00385456	0.00438622	0.00415362	0.00697808	0.00810786	0.00717745	0.00548278	0.00777557	0.00647964	0.00269154	0.00196051	0.00342258	0.00681193	0.00112978	0.00342258	0.00299061	0.00209342	0.00162822	0.00285769	0.00232603	0.00242571	0.00196051	0.00239248	0.00215988	0.00368841	0.00711099	0.00564892	0.00445268	0.00239248	0.00302383	0.00289092	0.0022928	0.002758	0.00199374	0.00255863	0.00302383	0.00232603
	0.00129593	0.00242571	0.00518372	0.00628027	0.00508403	0.00501757	0.00544955	0.00531663	0.00475174	0.00531663	0.00412039	0.0037881	0.00451914	0.00382133	0.00701131	0.00604767	0.00820755	0.00966962	0.00804141	0.0052834	0.00611413	0.0048182	0.002758	0.00166145	0.00282446	0.00564892	0.000963639	0.00285769	0.00192728	0.00189405	0.00242571	0.00186082	0.00192728	0.00152853	0.00206019	0.0014953	0.00219311	0.00315675	0.00441945	0.00385456	0.00309029	0.00202697	0.00282446	0.00249217	0.0014953	0.00192728	0.00146207	0.00249217	0.00212665
	0.00136239	0.00345581	0.00368841	0.00412039	0.00584829	0.00412039	0.00468528	0.00461882	0.00392102	0.00322321	0.0035555	0.00315675	0.00368841	0.0040207	0.00471851	0.00873921	0.0063135	0.00787526	0.00741005	0.00574861	0.00422008	0.00441945	0.00408716	0.00215988	0.00139562	0.00222634	0.00511726	0.000897182	0.00309029	0.00169468	0.00179436	0.00186082	0.00196051	0.00146207	0.00202697	0.00169468	0.0014953	0.00129593	0.00206019	0.00285769	0.0025254	0.0022928	0.00159499	0.00186082	0.00235926	0.00122947	0.00189405	0.0022928	0.00156176
	0.00109656	0.00299061	0.00451914	0.00461882	0.00468528	0.00392102	0.00511726	0.00551601	0.00445268	0.00388779	0.00372164	0.0037881	0.002758	0.00332289	0.00282446	0.00392102	0.00691162	0.0050508	0.00415362	0.00511726	0.00385456	0.00328967	0.00219311	0.00322321	0.00176113	0.000664579	0.00196051	0.0040207	0.000664579	0.00232603	0.00176113	0.00162822	0.00152853	0.00192728	0.00156176	0.00169468	0.00142884	0.00176113	0.00129593	0.00239248	0.00328967	0.002758	0.00289092	0.00186082	0.00199374	0.00146207	0.00146207	0.00192728	0.00159499
	0.0014953	0.00292415	0.00415362	0.00458559	0.00388779	0.00515049	0.00531663	0.00392102	0.0042533	0.00422008	0.00335612	0.0035555	0.00408716	0.00348904	0.00548278	0.00521694	0.00491788	0.00707777	0.00511726	0.00358873	0.00455237	0.00382133	0.00348904	0.00239248	0.00272477	0.00172791	0.000697808	0.00189405	0.00338935	0.000731037	0.00225957	0.00166145	0.00142884	0.00132916	0.0012627	0.00146207	0.00152853	0.00139562	0.0012627	0.00122947	0.00179436	0.0022928	0.00179436	0.00186082	0.00176113	0.0012627	0.00156176	0.00129593	0.0012627
	0.00093041	0.00362196	0.00428653	0.00525017	0.0052834	0.00392102	0.00588152	0.00584829	0.00438622	0.00468528	0.00375487	0.00348904	0.00309029	0.0042533	0.0050508	0.00770912	0.00661256	0.00461882	0.00717745	0.00495111	0.00375487	0.00372164	0.00345581	0.00242571	0.00259186	0.00179436	0.00152853	0.0010301	0.00172791	0.00279123	0.000431976	0.00269154	0.00172791	0.00162822	0.00179436	0.0010301	0.00116301	0.00122947	0.000897182	0.000465205	0.0010301	0.00162822	0.00279123	0.00176113	0.00202697	0.0010301	0.00132916	0.00122947	0.00122947
	0.00119624	0.00412039	0.00501757	0.00438622	0.00415362	0.00578184	0.00518372	0.00548278	0.00491788	0.00345581	0.00315675	0.00382133	0.00302383	0.00302383	0.00438622	0.00445268	0.00754297	0.00621381	0.00458559	0.00511726	0.00405393	0.00312352	0.00285769	0.00186082	0.00232603	0.00199374	0.00196051	0.00122947	0.000531663	0.00093041	0.00318998	0.000398747	0.00192728	0.00116301	0.000764266	0.00159499	0.00109656	0.0010301	0.00122947	0.00063135	0.000830724	0.00136239	0.0014953	0.00176113	0.0012627	0.00176113	0.0010301	0.00136239	0.00122947
	0.000897182	0.00315675	0.0042533	0.00498434	0.00538309	0.00628027	0.00661256	0.00345581	0.0048182	0.00458559	0.00382133	0.00392102	0.00392102	0.00365518	0.00515049	0.00561569	0.0050508	0.00727714	0.00724391	0.00475174	0.00465205	0.0035555	0.00255863	0.00309029	0.00215988	0.00169468	0.00176113	0.00119624	0.00119624	0.000598121	0.00119624	0.00338935	0.000697808	0.0022928	0.00146207	0.00112978	0.00159499	0.00139562	0.00146207	0.0014953	0.00162822	0.00119624	0.00116301	0.00169468	0.00192728	0.00156176	0.00192728	0.00146207	0.00119624
	0.00136239	0.00335612	0.00398747	0.00525017	0.00412039	0.00548278	0.00667902	0.00737683	0.00315675	0.00461882	0.00332289	0.00352227	0.0040207	0.00365518	0.00508403	0.00661256	0.00750974	0.00521694	0.00750974	0.00564892	0.00422008	0.00448591	0.00262509	0.00292415	0.00242571	0.00232603	0.00232603	0.00212665	0.00219311	0.0014953	0.000531663	0.00122947	0.00322321	0.000697808	0.00199374	0.00136239	0.00152853	0.00132916	0.000996868	0.00116301	0.00112978	0.00116301	0.00116301	0.00136239	0.00132916	0.00239248	0.0014953	0.00172791	0.00119624
	0.00093041	0.00272477	0.00435299	0.0042533	0.00375487	0.00451914	0.00392102	0.00448591	0.00458559	0.00335612	0.00312352	0.00358873	0.00259186	0.00289092	0.00358873	0.00461882	0.00651287	0.0065461	0.0042533	0.00544955	0.00431976	0.002758	0.00249217	0.00189405	0.00206019	0.00222634	0.00182759	0.00172791	0.00129593	0.000963639	0.00106333	0.00063135	0.00109656	0.00259186	0.000531663	0.00189405	0.000797495	0.000797495	0.0010301	0.00093041	0.00109656	0.00139562	0.000863953	0.0010301	0.00129593	0.000963639	0.0014953	0.00122947	0.000897182
	0.00119624	0.00282446	0.00375487	0.00564892	0.00405393	0.0048182	0.00621381	0.00368841	0.00515049	0.00438622	0.00342258	0.00345581	0.00312352	0.00385456	0.00624704	0.00544955	0.00538309	0.00747651	0.00691162	0.00451914	0.00405393	0.00398747	0.00272477	0.00249217	0.00202697	0.00166145	0.00245894	0.00189405	0.00132916	0.0012627	0.00146207	0.00116301	0.000498434	0.00129593	0.00328967	0.000664579	0.00219311	0.00122947	0.00093041	0.000963639	0.00119624	0.000897182	0.00116301	0.00136239	0.00132916	0.00112978	0.00146207	0.000830724	0.00119624
	0.00186082	0.00325644	0.00408716	0.00495111	0.00628027	0.00471851	0.00671225	0.00711099	0.00488466	0.00495111	0.00598121	0.00325644	0.00415362	0.00385456	0.00521694	0.00770912	0.00671225	0.00618058	0.00564892	0.00618058	0.00448591	0.00408716	0.00345581	0.00169468	0.00309029	0.00215988	0.00196051	0.00192728	0.00202697	0.0014953	0.00106333	0.00159499	0.00132916	0.000664579	0.00162822	0.00259186	0.000797495	0.00159499	0.00122947	0.000996868	0.00119624	0.000797495	0.000996868	0.00106333	0.00192728	0.000830724	0.00109656	0.00139562	0.00129593
	0.00119624	0.00322321	0.00621381	0.00415362	0.00448591	0.00515049	0.00435299	0.0052834	0.00618058	0.00485143	0.0050508	0.00435299	0.00279123	0.00415362	0.00461882	0.00471851	0.00691162	0.00667902	0.00521694	0.00561569	0.00521694	0.00282446	0.00232603	0.00245894	0.00159499	0.00269154	0.00172791	0.00176113	0.00189405	0.0012627	0.00119624	0.00136239	0.000996868	0.000897182	0.000531663	0.000830724	0.00232603	0.000365518	0.00119624	0.000996868	0.00063135	0.00106333	0.00116301	0.00132916	0.000996868	0.000996868	0.000996868	0.00129593	0.00093041
	0.00129593	0.00235926	0.00475174	0.00544955	0.00322321	0.00515049	0.00611413	0.00408716	0.00368841	0.00475174	0.00289092	0.00345581	0.0040207	0.00358873	0.0086063	0.00727714	0.00448591	0.0073436	0.00687839	0.00445268	0.00415362	0.00415362	0.00242571	0.00239248	0.00176113	0.00139562	0.00192728	0.00142884	0.00122947	0.00152853	0.00146207	0.00106333	0.00093041	0.00146207	0.00093041	0.000332289	0.00093041	0.0022928	0.000797495	0.00159499	0.00122947	0.000830724	0.0014953	0.00119624	0.00122947	0.000863953	0.000963639	0.00116301	0.00112978
	0.00132916	0.002758	0.00405393	0.00478497	0.00491788	0.00338935	0.00584829	0.0052834	0.00395424	0.00348904	0.00431976	0.00292415	0.00362196	0.00471851	0.00498434	0.011763	0.00857307	0.00531663	0.00661256	0.00574861	0.00372164	0.00328967	0.00365518	0.00202697	0.00215988	0.00152853	0.00129593	0.00132916	0.0012627	0.000797495	0.00129593	0.00169468	0.00146207	0.000830724	0.000830724	0.000996868	0.000498434	0.00063135	0.00172791	0.000431976	0.00132916	0.000963639	0.000731037	0.000963639	0.000863953	0.00093041	0.0010301	0.000996868	0.000664579
	0.00152853	0.00255863	0.00475174	0.00312352	0.00372164	0.00438622	0.00375487	0.00422008	0.00531663	0.00332289	0.00309029	0.00315675	0.00239248	0.00325644	0.00375487	0.00405393	0.00956994	0.00784203	0.00445268	0.00521694	0.00451914	0.00305706	0.00302383	0.00285769	0.00152853	0.00192728	0.00129593	0.0010301	0.00136239	0.0014953	0.00093041	0.00152853	0.00109656	0.000863953	0.000797495	0.00109656	0.000764266	0.000299061	0.000830724	0.00196051	0.000564892	0.00156176	0.000897182	0.000830724	0.00142884	0.000598121	0.0012627	0.000797495	0.000598121
	0.00112978	0.00199374	0.00365518	0.00431976	0.00398747	0.00455237	0.00534986	0.00478497	0.00521694	0.00554923	0.0037881	0.00332289	0.00358873	0.00438622	0.0065461	0.00731037	0.00618058	0.0110985	0.0086063	0.00458559	0.00511726	0.0037881	0.00348904	0.00309029	0.00305706	0.00139562	0.00196051	0.00146207	0.00162822	0.00146207	0.00152853	0.00159499	0.00119624	0.00132916	0.00116301	0.00136239	0.0012627	0.00063135	0.000531663	0.000465205	0.00242571	0.000531663	0.00235926	0.00119624	0.00119624	0.00159499	0.000930411	0.0010301	0.00179436
	0.000863953	0.00358873	0.00435299	0.00458559	0.00541632	0.00518372	0.00538309	0.00604767	0.00382133	0.00422008	0.00458559	0.00322321	0.00312352	0.00438622	0.00657933	0.00863953	0.00910473	0.00581507	0.0124941	0.00890536	0.00465205	0.00475174	0.00422008	0.00272477	0.00235926	0.00279123	0.00192728	0.00122947	0.00192728	0.00159499	0.00162822	0.00169468	0.00116301	0.00139562	0.00109656	0.000664579	0.0010301	0.00093041	0.000797495	0.000598121	0.000830724	0.00249217	0.000398747	0.00169468	0.000963639	0.000897182	0.000897182	0.000863953	0.00109656
	0.000830724	0.002758	0.00408716	0.00398747	0.00438622	0.00455237	0.00435299	0.00478497	0.00448591	0.00348904	0.00352227	0.0040207	0.00299061	0.00312352	0.0037881	0.00611413	0.00764266	0.00857307	0.0052834	0.00588152	0.00531663	0.00272477	0.00245894	0.00332289	0.00215988	0.00202697	0.00189405	0.00139562	0.0010301	0.00169468	0.00152853	0.00106333	0.00106333	0.00106333	0.00112978	0.00093041	0.000564892	0.000830724	0.00109656	0.000498434	0.000132916	0.00116301	0.00179436	0.000232603	0.00169468	0.000897182	0.000664579	0.000731037	0.000863953
	0.00106333	0.00192728	0.00408716	0.00428653	0.00365518	0.00465205	0.00488466	0.0035555	0.00372164	0.00382133	0.00285769	0.00289092	0.00335612	0.00358873	0.00721068	0.00667902	0.00618058	0.00731037	0.00701131	0.0035555	0.00621381	0.00392102	0.00259186	0.00222634	0.00235926	0.00159499	0.00182759	0.00202697	0.00156176	0.00106333	0.00112978	0.00116301	0.00106333	0.00109656	0.00109656	0.000764266	0.000764266	0.000598121	0.000564892	0.00106333	0.000797495	0.000232603	0.000465205	0.00239248	0.000664579	0.00152853	0.000531663	0.000731037	0.00093041
	0.0012627	0.00322321	0.00325644	0.00398747	0.00431976	0.00342258	0.0050508	0.00508403	0.00358873	0.00368841	0.00445268	0.00309029	0.00328967	0.00408716	0.00448591	0.00893859	0.00721068	0.00548278	0.00810786	0.00614735	0.00375487	0.00501757	0.00312352	0.00176113	0.00239248	0.00239248	0.00179436	0.00166145	0.00179436	0.000863953	0.00122947	0.000764266	0.0012627	0.000731037	0.00136239	0.000731037	0.000830724	0.00093041	0.000664579	0.000598121	0.0010301	0.000564892	0.000265832	0.000764266	0.002758	0.000431976	0.00166145	0.000764266	0.000564892
	0.000664579	0.00272477	0.00412039	0.00395424	0.00461882	0.00342258	0.00372164	0.00405393	0.00461882	0.00259186	0.00325644	0.00382133	0.00242571	0.00309029	0.00372164	0.00518372	0.00787526	0.0078088	0.0048182	0.00531663	0.00471851	0.00299061	0.00358873	0.00265832	0.00179436	0.00159499	0.00169468	0.00132916	0.00116301	0.00112978	0.0010301	0.00122947	0.00106333	0.00109656	0.0012627	0.000963639	0.000664579	0.000731037	0.000797495	0.000465205	0.000863953	0.000897182	0.000531663	0.000232603	0.00063135	0.00206019	0.000232603	0.00116301	0.000897182
	0.000963639	0.00189405	0.00332289	0.00415362	0.00282446	0.00385456	0.00485143	0.00332289	0.00431976	0.00352227	0.00312352	0.00352227	0.00368841	0.00318998	0.00568215	0.00707777	0.00475174	0.00814109	0.00711099	0.00525017	0.00415362	0.00415362	0.00225957	0.00309029	0.00285769	0.00222634	0.00142884	0.00192728	0.00119624	0.00116301	0.00172791	0.000996868	0.00119624	0.00109656	0.00109656	0.00109656	0.000863953	0.000963639	0.0010301	0.000764266	0.000963639	0.000830724	0.000797495	0.000465205	0.000398747	0.000996868	0.00242571	0.000332289	0.00119624
	0.00063135	0.00285769	0.00262509	0.00328967	0.00285769	0.00345581	0.00405393	0.00342258	0.00358873	0.00315675	0.00348904	0.00215988	0.00262509	0.00285769	0.00388779	0.00651287	0.00664579	0.0048182	0.00568215	0.00624704	0.00348904	0.00358873	0.00269154	0.0022928	0.00222634	0.00225957	0.00179436	0.0014953	0.00169468	0.00129593	0.00176113	0.000764266	0.00119624	0.0012627	0.0010301	0.000797495	0.000764266	0.000697808	0.000664579	0.00109656	0.000897182	0.000697808	0.000731037	0.000731037	0.000498434	0.000498434	0.000498434	0.00192728	0.000265832
	0.00063135	0.00295738	0.00458559	0.00322321	0.00322321	0.00435299	0.00415362	0.00408716	0.00458559	0.00328967	0.00309029	0.00315675	0.00242571	0.00292415	0.00368841	0.00368841	0.00701131	0.00591475	0.0042533	0.00461882	0.00521694	0.00255863	0.00222634	0.00162822	0.00166145	0.00182759	0.00219311	0.00219311	0.00176113	0.00189405	0.00112978	0.00132916	0.00189405	0.00116301	0.00136239	0.000897182	0.00142884	0.000996868	0.000731037	0.00142884	0.00106333	0.000731037	0.00093041	0.000897182	0.000863953	0.000498434	0.000332289	0.000897182	0.0022928
	0.00119624	0.00292415	0.0035555	0.00392102	0.00345581	0.00382133	0.00458559	0.00335612	0.00375487	0.00388779	0.00265832	0.00265832	0.00322321	0.00282446	0.00495111	0.00455237	0.00338935	0.00684516	0.00671225	0.00348904	0.00488466	0.00408716	0.00249217	0.00212665	0.00206019	0.00139562	0.00189405	0.00159499	0.0012627	0.00136239	0.00172791	0.000731037	0.00129593	0.00116301	0.000963639	0.00116301	0.0010301	0.00142884	0.00106333	0.000731037	0.000797495	0.000764266	0.00093041	0.000897182	0.000731037	0.00106333	0.000465205	0.000398747	0.000764266
	0.000830724	0.00372164	0.0037881	0.00395424	0.00428653	0.00325644	0.00468528	0.00418685	0.0040207	0.00302383	0.00405393	0.00292415	0.00312352	0.00315675	0.00362196	0.00800818	0.00694485	0.00465205	0.0063135	0.0067787	0.00279123	0.00405393	0.00385456	0.00209342	0.002758	0.00209342	0.00182759	0.00179436	0.00116301	0.00179436	0.0012627	0.00112978	0.00122947	0.000996868	0.000830724	0.000930411	0.000664579	0.00112978	0.00112978	0.00112978	0.0010301	0.000598121	0.000697808	0.00106333	0.000830724	0.00063135	0.00063135	0.000465205	0.000299061
	0.000863953	0.00255863	0.00448591	0.00362196	0.0042533	0.00385456	0.00285769	0.00342258	0.00412039	0.00289092	0.00292415	0.00388779	0.00249217	0.00302383	0.0037881	0.00431976	0.00534986	0.00657933	0.00365518	0.00488466	0.0050508	0.00196051	0.00222634	0.00199374	0.00182759	0.00142884	0.00182759	0.0012627	0.0010301	0.00132916	0.00112978	0.00106333	0.00119624	0.000897182	0.000731037	0.00112978	0.000764266	0.000598121	0.000564892	0.000797495	0.000797495	0.00063135	0.000897182	0.000863953	0.000830724	0.000764266	0.000431976	0.000830724	0.000332289
	0.000897182	0.00179436	0.00279123	0.00345581	0.00348904	0.002758	0.00318998	0.002758	0.002758	0.00382133	0.00262509	0.00262509	0.00289092	0.00302383	0.00428653	0.00471851	0.00428653	0.00551601	0.00684516	0.00328967	0.00395424	0.00441945	0.00199374	0.00249217	0.0022928	0.00176113	0.00142884	0.00162822	0.00106333	0.00119624	0.00162822	0.000731037	0.00132916	0.00152853	0.000963639	0.000897182	0.00112978	0.000863953	0.000897182	0.000664579	0.00093041	0.000897182	0.000996868	0.000465205	0.000797495	0.000863953	0.000598121	0.000731037	0.000664579
	0.000764266	0.00219311	0.00315675	0.00365518	0.00418685	0.00392102	0.00352227	0.00408716	0.00332289	0.0025254	0.00312352	0.0022928	0.00295738	0.00292415	0.00538309	0.0065461	0.00541632	0.00451914	0.00495111	0.00541632	0.00345581	0.00375487	0.00292415	0.00156176	0.00172791	0.00179436	0.00156176	0.00136239	0.00119624	0.0012627	0.000863953	0.00106333	0.000830724	0.00106333	0.000830724	0.000664579	0.000897182	0.000664579	0.00063135	0.000531663	0.000531663	0.000564892	0.000830724	0.000664579	0.000664579	0.000863953	0.000598121	0.000365518	0.000697808
	0.00093041	0.00206019	0.00372164	0.00322321	0.00315675	0.00392102	0.00372164	0.00448591	0.00548278	0.0035555	0.00382133	0.00272477	0.00239248	0.00292415	0.00375487	0.0042533	0.00541632	0.00558246	0.00382133	0.00501757	0.00372164	0.0022928	0.00212665	0.00202697	0.00206019	0.0014953	0.00166145	0.0012627	0.000963639	0.000996868	0.0010301	0.00109656	0.00063135	0.000731037	0.000731037	0.000797495	0.000830724	0.000564892	0.000564892	0.000664579	0.00093041	0.000564892	0.000764266	0.000531663	0.000564892	0.000465205	0.000598121	0.00063135	0.000465205
	0.00063135	0.00199374	0.00289092	0.00338935	0.00262509	0.00335612	0.00365518	0.002758	0.0035555	0.00345581	0.00202697	0.00265832	0.00312352	0.00318998	0.00525017	0.00538309	0.00418685	0.00588152	0.00488466	0.00342258	0.00342258	0.00335612	0.00176113	0.00169468	0.00225957	0.00139562	0.0014953	0.0014953	0.0010301	0.000764266	0.00106333	0.000797495	0.00106333	0.00093041	0.000598121	0.000797495	0.000963639	0.00106333	0.000731037	0.000797495	0.000498434	0.000830724	0.000731037	0.000797495	0.000764266	0.000498434	0.000963639	0.000465205	0.000598121
	0.000697808	0.00235926	0.00262509	0.00318998	0.00272477	0.00272477	0.002758	0.0042533	0.00295738	0.00362196	0.00328967	0.00245894	0.00289092	0.00338935	0.0042533	0.00707777	0.00644642	0.00531663	0.00611413	0.00491788	0.00285769	0.00282446	0.00249217	0.00182759	0.00206019	0.00196051	0.0010301	0.000996868	0.00142884	0.000564892	0.00106333	0.00106333	0.000764266	0.0010301	0.000863953	0.000764266	0.000863953	0.000398747	0.000564892	0.000498434	0.000963639	0.000531663	0.000664579	0.000764266	0.00063135	0.000863953	0.000830724	0.000930411	0.00063135
	0.000863953	0.00202697	0.00315675	0.00282446	0.00259186	0.00352227	0.00255863	0.00312352	0.00415362	0.00245894	0.00325644	0.00245894	0.00182759	0.00309029	0.00325644	0.00525017	0.00611413	0.00641319	0.00465205	0.00511726	0.00458559	0.00225957	0.00292415	0.00249217	0.00172791	0.00166145	0.00152853	0.00132916	0.00112978	0.00106333	0.000764266	0.00129593	0.000830724	0.000731037	0.00129593	0.00093041	0.000598121	0.000797495	0.000664579	0.000996868	0.000764266	0.000863953	0.000863953	0.000697808	0.000797495	0.00063135	0.000996868	0.00063135	0.00106333
	0.000531663	0.00169468	0.00332289	0.00328967	0.00272477	0.00375487	0.00388779	0.00302383	0.00269154	0.00295738	0.00269154	0.00259186	0.00265832	0.00235926	0.00352227	0.00448591	0.00422008	0.00591475	0.00598121	0.00395424	0.00318998	0.00295738	0.00215988	0.00189405	0.00225957	0.00139562	0.00152853	0.00116301	0.000996868	0.0010301	0.000764266	0.000897182	0.00093041	0.00116301	0.000897182	0.000996868	0.000764266	0.000830724	0.000996868	0.00122947	0.000963639	0.000598121	0.000664579	0.000531663	0.000764266	0.000664579	0.000664579	0.00106333	0.000996868
	0.000830724	0.0025254	0.00269154	0.00312352	0.00418685	0.00295738	0.00292415	0.00412039	0.00269154	0.00305706	0.00318998	0.00259186	0.00322321	0.00269154	0.00365518	0.00568215	0.00521694	0.00385456	0.00534986	0.0048182	0.00279123	0.00249217	0.00262509	0.00152853	0.00172791	0.00182759	0.00122947	0.00136239	0.00129593	0.000863953	0.000731037	0.00139562	0.000731037	0.00119624	0.000996868	0.000664579	0.0010301	0.000731037	0.00063135	0.000664579	0.0010301	0.000897182	0.000863953	0.000897182	0.000863953	0.000664579	0.000564892	0.000664579	0.000531663
	0.00093041	0.00186082	0.00382133	0.00222634	0.00295738	0.0040207	0.00315675	0.00335612	0.0037881	0.00255863	0.00235926	0.00245894	0.00219311	0.00302383	0.00299061	0.00372164	0.00508403	0.00455237	0.00345581	0.00448591	0.00398747	0.0025254	0.00159499	0.00172791	0.000897182	0.00176113	0.00152853	0.00106333	0.00106333	0.000963639	0.000697808	0.000996868	0.000764266	0.000664579	0.00109656	0.000564892	0.000531663	0.000830724	0.000598121	0.000664579	0.000465205	0.000830724	0.000764266	0.000498434	0.00093041	0.000531663	0.00093041	0.000498434	0.00063135
	0.00106333	0.00189405	0.00302383	0.0042533	0.00255863	0.00332289	0.00451914	0.00282446	0.00232603	0.00302383	0.0022928	0.00225957	0.00312352	0.00279123	0.00518372	0.00408716	0.00415362	0.00455237	0.00611413	0.00368841	0.00398747	0.00362196	0.00199374	0.00192728	0.00186082	0.00142884	0.00119624	0.00122947	0.000863953	0.00112978	0.00112978	0.000731037	0.000863953	0.00146207	0.000564892	0.000797495	0.000797495	0.000531663	0.000830724	0.00093041	0.000465205	0.000731037	0.000764266	0.000498434	0.000897182	0.000531663	0.00063135	0.000365518	0.000498434
	0.000963639	0.00212665	0.00305706	0.00335612	0.00338935	0.00279123	0.00335612	0.00382133	0.00365518	0.00292415	0.0042533	0.00255863	0.00242571	0.00342258	0.00309029	0.00584829	0.00515049	0.00468528	0.0048182	0.00468528	0.00395424	0.00468528	0.00345581	0.00186082	0.0022928	0.00186082	0.00093041	0.0010301	0.00109656	0.000963639	0.00129593	0.00093041	0.000431976	0.000996868	0.00122947	0.000764266	0.000731037	0.000764266	0.000564892	0.000697808	0.000697808	0.0010301	0.000598121	0.000863953	0.000697808	0.000797495	0.00112978	0.000697808	0.000963639
	0.000830724	0.00242571	0.00292415	0.00302383	0.00338935	0.0035555	0.00328967	0.00342258	0.00375487	0.0022928	0.00202697	0.00309029	0.0022928	0.00212665	0.00405393	0.00405393	0.0060809	0.00488466	0.00318998	0.00445268	0.00335612	0.00269154	0.00249217	0.00272477	0.00189405	0.00159499	0.00192728	0.00106333	0.00139562	0.00093041	0.000996868	0.000863953	0.0010301	0.000598121	0.000564892	0.000830724	0.000863953	0.000764266	0.000664579	0.000598121	0.000897182	0.000564892	0.000598121	0.000764266	0.000830724	0.000697808	0.000764266	0.000963639	0.000697808
	0.000897182	0.00136239	0.00335612	0.00312352	0.00262509	0.00338935	0.00471851	0.00289092	0.00289092	0.00335612	0.00269154	0.0025254	0.0025254	0.00302383	0.00362196	0.00435299	0.00325644	0.00591475	0.0048182	0.00282446	0.00289092	0.00318998	0.00196051	0.00242571	0.00212665	0.00142884	0.00159499	0.00122947	0.000996868	0.000996868	0.00106333	0.000797495	0.000930411	0.00129593	0.000996868	0.000764266	0.000897182	0.000764266	0.000863953	0.000863953	0.000431976	0.000598121	0.00063135	0.000930411	0.00063135	0.000664579	0.000731037	0.000731037	0.000963639
	0.000797495	0.00222634	0.00255863	0.00285769	0.00398747	0.00315675	0.00345581	0.00435299	0.00305706	0.00282446	0.00302383	0.00282446	0.00289092	0.00279123	0.00338935	0.00448591	0.00508403	0.00375487	0.00518372	0.0040207	0.00262509	0.00315675	0.00265832	0.00242571	0.00169468	0.00202697	0.00156176	0.0010301	0.000863953	0.00109656	0.00112978	0.000963639	0.00119624	0.000697808	0.000863953	0.00063135	0.000531663	0.000897182	0.000564892	0.00093041	0.000963639	0.000498434	0.000598121	0.000531663	0.000797495	0.000731037	0.00063135	0.000564892	0.000332289
	0.000398747	0.00146207	0.00285769	0.00285769	0.00312352	0.00345581	0.00362196	0.00415362	0.00392102	0.00242571	0.00265832	0.00259186	0.00176113	0.00176113	0.00289092	0.00375487	0.00531663	0.00574861	0.00365518	0.00405393	0.00312352	0.00232603	0.00209342	0.00242571	0.00152853	0.00106333	0.00106333	0.00093041	0.00063135	0.000731037	0.0010301	0.000764266	0.0010301	0.000664579	0.000697808	0.000299061	0.000299061	0.000465205	0.00063135	0.000398747	0.000664579	0.000797495	0.000498434	0.000697808	0.000531663	0.000365518	0.000498434	0.000731037	0.000531663
	0.000797495	0.00206019	0.00269154	0.00328967	0.00312352	0.00282446	0.00325644	0.00272477	0.00309029	0.00332289	0.00212665	0.00199374	0.00272477	0.00295738	0.00405393	0.00408716	0.00305706	0.00544955	0.00491788	0.00332289	0.00328967	0.002758	0.00152853	0.00189405	0.00215988	0.00136239	0.000963639	0.00169468	0.000963639	0.000996868	0.00093041	0.000830724	0.000897182	0.0010301	0.000731037	0.000996868	0.000598121	0.000498434	0.000863953	0.000731037	0.000830724	0.000564892	0.000963639	0.000797495	0.000731037	0.000731037	0.00063135	0.000664579	0.000764266
	0.000697808	0.00189405	0.00312352	0.00262509	0.00325644	0.00382133	0.00388779	0.00375487	0.00289092	0.00249217	0.00305706	0.00159499	0.00235926	0.00249217	0.0037881	0.00412039	0.00431976	0.00295738	0.00451914	0.00382133	0.00265832	0.00235926	0.00232603	0.00166145	0.00129593	0.0014953	0.000863953	0.00119624	0.000963639	0.000897182	0.000863953	0.00116301	0.000797495	0.000598121	0.00063135	0.00063135	0.00093041	0.000598121	0.00063135	0.000598121	0.000598121	0.000531663	0.000764266	0.00063135	0.000465205	0.000731037	0.000797495	0.000664579	0.000498434
	0.00063135	0.00129593	0.00279123	0.00282446	0.00292415	0.00468528	0.00418685	0.00368841	0.0035555	0.00305706	0.00262509	0.00265832	0.00222634	0.00245894	0.00255863	0.00315675	0.00495111	0.00431976	0.00279123	0.00328967	0.002758	0.00222634	0.00209342	0.00225957	0.00186082	0.0012627	0.00112978	0.00152853	0.000797495	0.000897182	0.000830724	0.00093041	0.000531663	0.000564892	0.000598121	0.000764266	0.000365518	0.000465205	0.000398747	0.000465205	0.000598121	0.000764266	0.000365518	0.000465205	0.000564892	0.000398747	0.000598121	0.00063135	0.000830724
	0.000697808	0.00199374	0.00242571	0.00285769	0.00239248	0.00269154	0.00332289	0.002758	0.00405393	0.00395424	0.00249217	0.00225957	0.00322321	0.00295738	0.00491788	0.00455237	0.00412039	0.00471851	0.00488466	0.00285769	0.00295738	0.00312352	0.00182759	0.00152853	0.00166145	0.00129593	0.00116301	0.000963639	0.0010301	0.000697808	0.000863953	0.00116301	0.000731037	0.00112978	0.000797495	0.000764266	0.000697808	0.000465205	0.000564892	0.000764266	0.000365518	0.000664579	0.000731037	0.000731037	0.000664579	0.000863953	0.00063135	0.000697808	0.000797495
	0.000664579	0.00196051	0.00332289	0.00282446	0.00289092	0.00295738	0.00328967	0.00342258	0.00318998	0.00249217	0.00242571	0.00242571	0.00196051	0.00269154	0.00309029	0.00531663	0.00515049	0.00568215	0.00461882	0.00392102	0.0022928	0.00272477	0.0025254	0.00206019	0.00196051	0.00159499	0.00142884	0.000598121	0.000498434	0.000897182	0.000897182	0.0010301	0.000797495	0.000598121	0.00109656	0.000963639	0.000731037	0.000797495	0.000498434	0.000697808	0.000764266	0.000531663	0.000697808	0.000664579	0.000764266	0.000398747	0.000564892	0.000564892	0.000498434
	0.000598121	0.00116301	0.00225957	0.00521694	0.00239248	0.00322321	0.00332289	0.00342258	0.00312352	0.00265832	0.00269154	0.0025254	0.00239248	0.00255863	0.00315675	0.00295738	0.00538309	0.00551601	0.00435299	0.00345581	0.00332289	0.00182759	0.00219311	0.00219311	0.00305706	0.00136239	0.00109656	0.000963639	0.000830724	0.000830724	0.000863953	0.00063135	0.00093041	0.000697808	0.000531663	0.000564892	0.000797495	0.00063135	0.000332289	0.000531663	0.000531663	0.000564892	0.00063135	0.000498434	0.000365518	0.000465205	0.000664579	0.000299061	0.000564892
	0.00116301	0.00156176	0.002758	0.00272477	0.00272477	0.00315675	0.00309029	0.00295738	0.0025254	0.00318998	0.00225957	0.00179436	0.00196051	0.00309029	0.00475174	0.00515049	0.00392102	0.0050508	0.00574861	0.0040207	0.00309029	0.00309029	0.00209342	0.00156176	0.00189405	0.00142884	0.00129593	0.00139562	0.00119624	0.000863953	0.00112978	0.000697808	0.00129593	0.00063135	0.000963639	0.000863953	0.00063135	0.000598121	0.000498434	0.000564892	0.000431976	0.000498434	0.000265832	0.000232603	0.000598121	0.000764266	0.000365518	0.000764266	0.000398747
	0.000963639	0.00169468	0.00186082	0.00362196	0.0022928	0.00242571	0.00222634	0.00255863	0.00262509	0.00259186	0.00239248	0.00265832	0.0022928	0.00272477	0.00318998	0.00571538	0.00571538	0.00302383	0.00534986	0.00448591	0.00325644	0.00249217	0.00265832	0.00182759	0.00186082	0.00119624	0.0012627	0.00109656	0.000963639	0.000963639	0.000963639	0.00093041	0.000498434	0.000797495	0.000465205	0.000797495	0.000764266	0.000398747	0.00063135	0.000465205	0.000431976	0.000398747	0.000332289	0.000531663	0.000431976	0.000598121	0.000830724	0.000199374	0.000465205
	0.000697808	0.00222634	0.002758	0.00279123	0.00249217	0.00315675	0.0022928	0.00279123	0.00332289	0.0025254	0.00292415	0.00209342	0.00199374	0.00222634	0.00328967	0.00365518	0.00471851	0.00618058	0.002758	0.00312352	0.00368841	0.0025254	0.00219311	0.00196051	0.00112978	0.00162822	0.00116301	0.00142884	0.00106333	0.00093041	0.000697808	0.000797495	0.00109656	0.000731037	0.000531663	0.00063135	0.000498434	0.00063135	0.000531663	0.000697808	0.000598121	0.000332289	0.000564892	0.000465205	0.000332289	0.000431976	0.000332289	0.000531663	0.000398747
	0.000664579	0.00166145	0.00325644	0.0025254	0.00235926	0.00285769	0.00292415	0.0025254	0.00176113	0.00232603	0.00262509	0.00206019	0.00225957	0.002758	0.00362196	0.00422008	0.00385456	0.0060809	0.00588152	0.00299061	0.00318998	0.00262509	0.00179436	0.000996868	0.00169468	0.000863953	0.00122947	0.00122947	0.000863953	0.00063135	0.00063135	0.000897182	0.000564892	0.000465205	0.000897182	0.000465205	0.000498434	0.000664579	0.0010301	0.000531663	0.000232603	0.000531663	0.000564892	0.00063135	0.000564892	0.000398747	0.000531663	0.000731037	0.000365518
	0.000697808	0.00146207	0.00232603	0.00325644	0.002758	0.00299061	0.00255863	0.00358873	0.00272477	0.00249217	0.00242571	0.00232603	0.00166145	0.00219311	0.00292415	0.00498434	0.00488466	0.0035555	0.00465205	0.00415362	0.00259186	0.00262509	0.00292415	0.00209342	0.00116301	0.00136239	0.0012627	0.00112978	0.000996868	0.000731037	0.000996868	0.00063135	0.000564892	0.000731037	0.000764266	0.000531663	0.000465205	0.000564892	0.000465205	0.000598121	0.000431976	0.000232603	0.000498434	0.000398747	0.000465205	0.000431976	0.000299061	0.000265832	0.000332289
	0.000697808	0.00152853	0.00239248	0.00265832	0.00269154	0.00249217	0.00279123	0.00305706	0.00415362	0.00262509	0.00265832	0.002758	0.00212665	0.00179436	0.0025254	0.00412039	0.00471851	0.00468528	0.00279123	0.00358873	0.00335612	0.00139562	0.00159499	0.00219311	0.00106333	0.00116301	0.00109656	0.00093041	0.000664579	0.000963639	0.000697808	0.000697808	0.000498434	0.000897182	0.000398747	0.000365518	0.000465205	0.000365518	0.000365518	0.000365518	0.000465205	0.000232603	0.000232603	0.000398747	0.000332289	0.000598121	0.000431976	0.000697808	0.000564892
	0.000697808	0.0014953	0.00342258	0.00295738	0.0022928	0.00255863	0.00328967	0.00289092	0.00242571	0.00289092	0.00242571	0.00202697	0.00192728	0.00249217	0.00352227	0.00415362	0.00352227	0.00471851	0.00408716	0.0025254	0.00255863	0.00315675	0.000797495	0.00112978	0.000996868	0.000830724	0.000830724	0.000963639	0.000897182	0.000598121	0.000897182	0.000697808	0.000764266	0.000697808	0.000897182	0.000531663	0.000598121	0.000531663	0.00063135	0.000764266	0.000797495	0.000697808	0.000564892	0.000465205	0.00063135	0.000897182	0.000398747	0.000398747	0.000531663
	0.000731037	0.00132916	0.00182759	0.00239248	0.00295738	0.00259186	0.00269154	0.00362196	0.00186082	0.00272477	0.00259186	0.00182759	0.00169468	0.00209342	0.00335612	0.00441945	0.00488466	0.00328967	0.0040207	0.00345581	0.00235926	0.00235926	0.00232603	0.000963639	0.000830724	0.00162822	0.000996868	0.000996868	0.000996868	0.000863953	0.00063135	0.00119624	0.000664579	0.000863953	0.000797495	0.000664579	0.000664579	0.000664579	0.000797495	0.000465205	0.000498434	0.000531663	0.000664579	0.000598121	0.000498434	0.000564892	0.000564892	0.000431976	0.000199374
	0.000731037	0.00162822	0.00285769	0.00209342	0.00222634	0.00245894	0.00255863	0.00312352	0.00315675	0.00209342	0.00186082	0.00255863	0.00152853	0.00328967	0.00342258	0.00345581	0.00422008	0.00461882	0.00345581	0.0037881	0.00309029	0.00222634	0.00212665	0.00242571	0.000963639	0.0010301	0.000963639	0.000598121	0.000564892	0.000697808	0.000398747	0.00063135	0.000897182	0.000465205	0.000731037	0.00063135	0.000498434	0.000332289	0.000664579	0.000398747	0.000299061	0.000431976	0.000465205	0.000664579	0.000431976	0.000166145	0.000299061	0.000564892	0.000531663
	0.000697808	0.00199374	0.00206019	0.00292415	0.00225957	0.0022928	0.00285769	0.00222634	0.00302383	0.00239248	0.00202697	0.00159499	0.00225957	0.00282446	0.00322321	0.00451914	0.0037881	0.0037881	0.00415362	0.00262509	0.00289092	0.00299061	0.00129593	0.00219311	0.00182759	0.000664579	0.000963639	0.00112978	0.000963639	0.000797495	0.000598121	0.000664579	0.000531663	0.000498434	0.000398747	0.000731037	0.000465205	0.000431976	0.000398747	0.000564892	0.000531663	0.000731037	0.000664579	0.000332289	0.000465205	0.000431976	0.000598121	0.000332289	0.000265832
	0.000564892	0.00215988	0.00259186	0.00215988	0.00315675	0.00232603	0.00292415	0.00269154	0.00225957	0.00222634	0.00232603	0.00159499	0.00156176	0.00239248	0.0025254	0.00395424	0.00352227	0.00362196	0.00375487	0.00338935	0.0025254	0.00259186	0.00225957	0.00132916	0.0010301	0.00116301	0.000731037	0.000498434	0.000731037	0.000598121	0.000398747	0.000764266	0.000564892	0.000531663	0.000564892	0.000299061	0.000465205	0.000332289	0.000498434	0.000431976	0.000465205	0.000564892	0.000598121	0.000465205	0.000498434	0.000498434	0.000265832	0.000265832	0.000132916
	0.000664579	0.00196051	0.00265832	0.00242571	0.00159499	0.00249217	0.00166145	0.00262509	0.002758	0.00212665	0.00166145	0.00196051	0.00132916	0.00162822	0.00232603	0.00262509	0.00358873	0.00342258	0.00312352	0.00289092	0.00285769	0.00206019	0.00166145	0.00136239	0.0012627	0.000830724	0.0010301	0.000531663	0.00093041	0.000431976	0.000531663	0.000498434	0.000731037	0.000498434	0.000398747	0.00063135	0.00063135	0.000365518	0.000299061	0.000232603	0.000398747	0.000465205	0.000332289	0.000332289	0.000465205	0.000498434	0.000166145	0.000398747	0.000498434
	0.000531663	0.00156176	0.00279123	0.00232603	0.00225957	0.002758	0.00318998	0.00212665	0.00262509	0.00289092	0.00196051	0.00202697	0.00212665	0.00179436	0.00285769	0.00325644	0.00338935	0.00318998	0.00335612	0.00222634	0.00225957	0.00202697	0.00132916	0.00129593	0.00162822	0.000797495	0.00093041	0.00129593	0.000498434	0.000531663	0.00063135	0.000830724	0.000465205	0.000863953	0.000531663	0.000498434	0.000731037	0.000531663	0.000365518	0.00063135	0.000365518	0.000498434	0.000764266	0.000564892	0.000531663	0.000299061	0.000863953	0.000531663	0.000299061
	rpl11bKO average value (rep2)
	0.000227645	0.00100814	0.00152848	0.00165856	0.00152848	0.00100814	0.00113823	0.00130083	0.000910582	0.00100814	0.000715457	0.000390249	0.000487812	0.000943103	0.000487812	0.000780499	0.000747978	0.000747978	0.000878061	0.000455291	0.000585374	0.000357729	0.000357729	0.000227645	0.000520332	0.000357729	0.000455291	0.000260166	0.000455291	0.000325208	0.000390249	0.00042277	0.000520332	0.000390249	0.000260166	0.000455291	0.000585374	0.00042277	0.000195125	0.000130083	0.000325208	0.000162604	0.000162604	0.000260166	0.000455291	0.000357729	0.000260166	0.000260166	0.000130083
	0.000487812	0.00130083	0.00110571	0.00139839	0.00126831	0.00162604	0.00146343	0.00084554	0.000715457	0.000747978	0.000682936	0.000650416	0.000878061	0.000780499	0.000487812	0.000813019	0.000975623	0.000747978	0.000682936	0.000520332	0.000747978	0.000520332	0.000325208	0.000617895	0.000357729	0.00042277	0.000520332	0.000390249	0.000195125	0.000390249	0.000325208	0.000552853	0.000357729	0.000325208	0	0.000260166	0.000162604	0.000227645	0.000195125	0.000162604	0.000260166	0.000292687	0.000260166	0.000292687	0.000390249	0.000260166	0.000260166	0.000390249	0.000195125
	0.000260166	0.000552853	0.00139839	0.00117075	0.00117075	0.00084554	0.000878061	0.000715457	0.000975623	0.000878061	0.00084554	0.000747978	0.000520332	0.000682936	0.000747978	0.000715457	0.00104067	0.000520332	0.000878061	0.000552853	0.00042277	0.000357729	0.000552853	0.000390249	0.000455291	0.000455291	0.000292687	0.000260166	0.000325208	0.000162604	0.000390249	0.000357729	0.000520332	0.000455291	0.000455291	0.000162604	0.000195125	0.000227645	0.000162604	0.000390249	0.000292687	0.000357729	0.000227645	0.000260166	0.000325208	0.000260166	0.000260166	0.000292687	0.000195125
	0.000227645	0.000747978	0.000943103	0.00123579	0.00136587	0.00136587	0.000975623	0.00139839	0.00110571	0.000878061	0.000813019	0.000813019	0.000520332	0.000520332	0.000617895	0.000878061	0.00042277	0.000747978	0.000552853	0.000878061	0.00042277	0.000357729	0.000455291	0.000552853	0.000357729	0.000455291	0.000260166	0.00042277	0.000292687	0.000260166	0.000195125	0.000455291	0.000130083	0.000357729	0.000292687	0.000325208	0.000260166	0.000162604	0.000162604	0.000227645	0.000227645	0.000325208	0.000130083	0.000260166	0.000227645	0.000325208	0.000260166	0.000130083	0.000227645
	0.000292687	0.000813019	0.00126831	0.00126831	0.00130083	0.000747978	0.00117075	0.000780499	0.00100814	0.000943103	0.000747978	0.000682936	0.00042277	0.000780499	0.000682936	0.000780499	0.000780499	0.000715457	0.000813019	0.000813019	0.000780499	0.000455291	0.000390249	0.000325208	0.000325208	0.000487812	0.00042277	0.000260166	0.000357729	0.000292687	0.000357729	0.000325208	0.000390249	0.000617895	0.000455291	0.000227645	0.000325208	0.000292687	0.00042277	0.000260166	0.000227645	0.000130083	0.000325208	0.000130083	0.000325208	0.000227645	0.000325208	0.000292687	0.000195125
	0.000682936	0.000715457	0.00195125	0.001561	0.00107319	0.00126831	0.000975623	0.00113823	0.00104067	0.00126831	0.000943103	0.000813019	0.00084554	0.000943103	0.00042277	0.000715457	0.000747978	0.000650416	0.000617895	0.000552853	0.000747978	0.000455291	0.000552853	0.000390249	0.000455291	0.000195125	0.000390249	0.000390249	0.000552853	0.000325208	0.000325208	0.000292687	0.000357729	0.00042277	0.000292687	0.000390249	0.000260166	0.000390249	0.000292687	0.000292687	0.000390249	0.000390249	0.00042277	0.000260166	0.000325208	0.000227645	0.000130083	0.000292687	0.000260166
	0.000487812	0.00185368	0.00139839	0.00107319	0.00113823	0.000943103	0.00152848	0.000975623	0.00123579	0.00107319	0.00139839	0.000650416	0.000943103	0.00084554	0.000975623	0.00100814	0.000747978	0.000975623	0.000650416	0.000520332	0.000292687	0.000325208	0.00042277	0.00042277	0.00042277	0.000390249	0.00042277	0.000325208	0.00042277	0.000390249	0.000227645	0.000357729	0.000260166	0.000227645	0.000390249	0.000130083	0.000260166	0.000292687	0.000130083	0.000195125	0.000260166	0.000227645	0.000227645	0.000260166	0.000162604	0.000292687	0.000130083	0.000292687	0.000227645
	0.000325208	0.00169108	0.00152848	0.00130083	0.00100814	0.00149596	0.00120327	0.00110571	0.00110571	0.000747978	0.000552853	0.00126831	0.000813019	0.00084554	0.001561	0.000878061	0.000813019	0.000617895	0.000487812	0.000390249	0.000650416	0.000520332	0.000520332	0.000455291	0.000357729	0.000487812	0.000325208	0.000162604	0.00042277	0.000292687	0.000455291	0.00042277	0.000357729	0.000195125	0.000325208	0.000227645	0.000357729	0.000227645	0.000195125	0.000325208	0.000195125	0.000162604	0.000260166	0.000162604	0.000195125	0.00042277	0.00042277	0.000357729	0.000292687
	0.000487812	0.00104067	0.00146343	0.00136587	0.000975623	0.00113823	0.00110571	0.00084554	0.00100814	0.000617895	0.000487812	0.000878061	0.000552853	0.000878061	0.00133335	0.00084554	0.000878061	0.00084554	0.000520332	0.000552853	0.000390249	0.00042277	0.000357729	0.000292687	0.000682936	0.000390249	0.000292687	0.000455291	0.000325208	0.000292687	0.000325208	0.000325208	0.00042277	0.000325208	0.000325208	0.000292687	0.000195125	0.000227645	0.000162604	0.000195125	6.50416e-05	0.000260166	0.000292687	0.000227645	0.000390249	0.000227645	0.000390249	0.000292687	0.000162604
	0.000195125	0.00113823	0.00162604	0.00133335	0.00110571	0.00149596	0.00110571	0.00113823	0.00100814	0.00126831	0.000780499	0.000780499	0.00104067	0.000682936	0.000650416	0.00107319	0.000780499	0.000780499	0.00084554	0.000585374	0.000552853	0.000552853	0.000715457	0.000357729	0.000195125	0.000487812	0.00042277	0.000520332	0.000520332	0.00042277	0.000552853	0.000260166	0.000227645	0.000390249	0.000292687	0.00042277	0.000227645	0.00042277	0.000292687	0.000260166	0.000162604	0.000390249	0.000260166	0.000357729	0.000357729	6.50416e-05	6.50416e-05	0.000195125	0.000227645
	0.000325208	0.000943103	0.00159352	0.00146343	0.00178864	0.00117075	0.00107319	0.00100814	0.001561	0.000650416	0.000780499	0.000747978	0.000943103	0.000715457	0.000780499	0.00113823	0.000943103	0.00084554	0.000878061	0.000552853	0.000487812	0.00084554	0.000390249	0.000552853	0.000260166	0.000487812	0.000292687	0.000390249	0.00042277	0.000195125	0.00042277	0.000260166	0.000195125	0.00042277	0.000162604	0.000357729	0.000455291	0.000195125	0.000227645	0.000325208	0.000227645	0.000227645	0.000260166	0.00042277	0.000357729	0.000325208	9.75623e-05	0.000162604	0.000357729
	0.000650416	0.001561	0.0017236	0.00107319	0.00123579	0.000878061	0.000780499	0.00104067	0.000975623	0.00100814	0.00084554	0.000878061	0.000813019	0.000585374	0.00117075	0.000878061	0.000943103	0.000943103	0.000910582	0.000455291	0.000487812	0.000585374	0.000292687	0.000325208	0.000520332	0.000455291	0.000260166	0.000292687	0.000227645	0.000260166	0.000260166	0.000227645	0.000325208	0.000292687	0.000325208	0.000227645	0.000227645	0.000292687	0.000292687	0.000260166	0.000292687	0.000390249	0.000260166	6.50416e-05	0.000292687	0.000227645	6.50416e-05	0	0.000227645
	0.00042277	0.000910582	0.00126831	0.00130083	0.00120327	0.00133335	0.00120327	0.00117075	0.00113823	0.000910582	0.00123579	0.000552853	0.000682936	0.000975623	0.000780499	0.00120327	0.00120327	0.000910582	0.000682936	0.000715457	0.000520332	0.000585374	0.000617895	0.000552853	0.000130083	0.000357729	0.000357729	0.000357729	0.000292687	0.000325208	0.00042277	0.00042277	0.000357729	0.000552853	0.000195125	0.000617895	0.000325208	0.000260166	0.000162604	0.000455291	0.000227645	0.000390249	0.000390249	0.000227645	0.000227645	0.000260166	0.000390249	0.000325208	0.000195125
	0.000292687	0.000975623	0.00143091	0.00143091	0.00139839	0.00130083	0.00113823	0.00149596	0.00113823	0.000878061	0.000747978	0.000747978	0.000975623	0.00130083	0.00126831	0.00120327	0.00113823	0.00104067	0.000813019	0.000813019	0.000747978	0.000585374	0.000357729	0.000682936	0.000487812	0.000552853	0.000617895	0.00042277	0.000585374	0.000650416	0.000260166	0.000617895	0.000195125	0.000390249	0.000617895	0.000227645	0.00042277	0.000195125	0.000325208	0.00042277	0.000227645	0.000227645	0.000325208	0.000552853	0.000357729	0.000390249	0.000162604	0.000195125	0.000227645
	0.000390249	0.00117075	0.000943103	0.00123579	0.000975623	0.000813019	0.00117075	0.00100814	0.00120327	0.000943103	0.000943103	0.000682936	0.000910582	0.000585374	0.00110571	0.000975623	0.00104067	0.000975623	0.00104067	0.000650416	0.000910582	0.000487812	0.000487812	0.000520332	0.000455291	0.000585374	0.000585374	0.000260166	0.000487812	0.000325208	0.000487812	0.000292687	0.000455291	0.000487812	0.000390249	0.000325208	0.000325208	0.000487812	0.000162604	0.000325208	0.000195125	0.000130083	0.000260166	0.000227645	0.000195125	0.000227645	0.000260166	0.000227645	0.000130083
	0.00042277	0.00146343	0.000943103	0.00123579	0.00110571	0.00139839	0.00123579	0.00110571	0.00110571	0.00136587	0.000943103	0.00120327	0.000878061	0.00126831	0.00100814	0.00113823	0.000975623	0.00084554	0.000975623	0.000878061	0.000650416	0.000520332	0.000455291	0.000455291	0.000617895	0.000455291	0.00042277	0.000455291	0.000650416	0.000292687	0.000357729	0.000455291	0.000357729	0.000650416	0.000260166	0.00042277	0.000260166	0.000325208	0.000325208	0.00042277	0.000292687	0.000195125	9.75623e-05	0.000195125	0.000227645	0.000260166	0.000195125	0.000227645	0.000227645
	0.000520332	0.000813019	0.00165856	0.00162604	0.00146343	0.00130083	0.00107319	0.00104067	0.000975623	0.000943103	0.00110571	0.000878061	0.000878061	0.000878061	0.00120327	0.000943103	0.00084554	0.00100814	0.000813019	0.000487812	0.000617895	0.00042277	0.000780499	0.000520332	0.00084554	0.000617895	0.000357729	0.000455291	0.000617895	0.000552853	0.000520332	0.000520332	0.000552853	0.000390249	0.000325208	0.000325208	0.000292687	0.00042277	0.000260166	0.000227645	0.000227645	0.000390249	0.000390249	0.000162604	0.000357729	0.000390249	0.000357729	0.000260166	0.000227645
	0.000195125	0.00133335	0.00214637	0.00139839	0.00123579	0.00126831	0.00130083	0.00126831	0.00107319	0.000943103	0.000878061	0.000813019	0.000715457	0.00110571	0.00117075	0.00146343	0.000975623	0.00084554	0.000943103	0.000975623	0.000780499	0.000813019	0.000617895	0.000617895	0.000195125	0.000585374	0.000292687	0.000325208	0.000617895	0.000487812	0.00042277	0.000520332	0.000520332	0.00042277	0.000227645	0.000455291	0.000325208	0.000487812	0.000195125	0.000260166	0.000455291	0.000227645	0.000487812	0.000162604	0.000325208	0.000325208	0.000325208	0.000487812	0.000162604
	0.00042277	0.00113823	0.00133335	0.00227645	0.00117075	0.00130083	0.00139839	0.001561	0.00175612	0.000813019	0.000943103	0.00107319	0.000943103	0.00120327	0.00126831	0.00182116	0.00149596	0.00113823	0.000878061	0.000813019	0.000747978	0.000650416	0.00042277	0.000390249	0.00042277	0.000520332	0.000260166	0.000520332	0.000357729	0.000487812	0.000520332	0.000487812	0.000292687	0.000552853	0.000390249	0.000195125	0.000195125	0.000325208	0.000260166	0.000292687	0.000260166	0.000357729	0.000195125	0.000227645	9.75623e-05	0.000260166	0.000195125	0.000130083	0.000227645
	0.000585374	0.000975623	0.00198377	0.00182116	0.00240654	0.00126831	0.00169108	0.00104067	0.00175612	0.00110571	0.00104067	0.00104067	0.00100814	0.00120327	0.00107319	0.00104067	0.00139839	0.00117075	0.000682936	0.00107319	0.00084554	0.000715457	0.000195125	0.000455291	0.000617895	0.000682936	0.000357729	0.000487812	0.000357729	0.000617895	0.000780499	0.00042277	0.000455291	0.000552853	0.000325208	0.000357729	0.000292687	0.000520332	0.000162604	0.000325208	0.000195125	0.000195125	0.000195125	0.000195125	0.000195125	0.000260166	0.000195125	0.000292687	0.000325208
	0.000455291	0.00100814	0.00221141	0.0017236	0.00201629	0.00182116	0.00123579	0.00178864	0.00139839	0.00126831	0.000975623	0.00100814	0.00113823	0.00107319	0.00133335	0.000878061	0.00123579	0.00120327	0.000878061	0.000650416	0.000975623	0.000747978	0.000878061	0.000487812	0.000520332	0.000552853	0.000617895	0.000617895	0.000682936	0.000650416	0.000260166	0.000682936	0.000260166	0.000487812	0.000325208	0.000585374	0.000292687	0.000390249	0.00042277	0.000260166	0.000227645	0.000162604	0.000162604	0.000260166	0.000195125	0.000260166	0.000227645	0.000357729	0.000227645
	0.000682936	0.00143091	0.00237402	0.00165856	0.00152848	0.00146343	0.00191873	0.00149596	0.00120327	0.00100814	0.00110571	0.00143091	0.000813019	0.00110571	0.00113823	0.00117075	0.000975623	0.000878061	0.000975623	0.000975623	0.000943103	0.000747978	0.000747978	0.000552853	0.000682936	0.00107319	0.000357729	0.000292687	0.000487812	0.00042277	0.00042277	0.000520332	0.000520332	0.00042277	0.000357729	0.00042277	0.000292687	0.000260166	0.00042277	0.000292687	0.00042277	0.000552853	0.000260166	0.000195125	0.000227645	0.000260166	0.000227645	0.000325208	0.000357729
	0.000715457	0.00149596	0.00198377	0.0017236	0.00208133	0.00149596	0.00191873	0.00175612	0.00149596	0.0017236	0.00107319	0.000910582	0.00104067	0.00123579	0.000747978	0.00130083	0.00133335	0.0017236	0.00107319	0.00107319	0.000943103	0.000747978	0.000910582	0.000780499	0.000813019	0.000552853	0.000715457	0.000813019	0.000813019	0.000520332	0.000260166	0.000390249	0.000552853	0.000455291	0.000357729	0.000227645	0.000455291	0.000195125	0.000325208	0.000260166	0.000130083	0.000325208	0.000325208	0.000130083	0.000325208	0.000325208	6.50416e-05	0.000325208	0.000130083
	0.000650416	0.00162604	0.00152848	0.00221141	0.00152848	0.00130083	0.00188621	0.0017236	0.00100814	0.00120327	0.00136587	0.00146343	0.00120327	0.000878061	0.00104067	0.00126831	0.00133335	0.00120327	0.00120327	0.00117075	0.000975623	0.000780499	0.000617895	0.000682936	0.000650416	0.000975623	0.000520332	0.00042277	0.000650416	0.000682936	0.00042277	0.000520332	0.000292687	0.000357729	0.000390249	0.000585374	0.000162604	0.000390249	0.000292687	0.000260166	0.000357729	0.000227645	0.000162604	0.000390249	0.000162604	0.000260166	0.000195125	0.000292687	0.000227645
	0.000455291	0.00123579	0.00221141	0.00185368	0.00175612	0.001561	0.00185368	0.00139839	0.00113823	0.00117075	0.000910582	0.00139839	0.00104067	0.00123579	0.000747978	0.00139839	0.00152848	0.000975623	0.000813019	0.000813019	0.000943103	0.000682936	0.000715457	0.000390249	0.00100814	0.000617895	0.000715457	0.000520332	0.000292687	0.000552853	0.000585374	0.000715457	0.000455291	0.000455291	0.000162604	0.00042277	0.000325208	0.000292687	0.000390249	0.000227645	0.000195125	0.000292687	0.000162604	0.000455291	0.000325208	0.000227645	0.000162604	0.000227645	0.000325208
	0.00104067	0.00159352	0.00240654	0.00175612	0.00217889	0.00146343	0.00143091	0.00182116	0.00159352	0.00126831	0.00117075	0.000878061	0.00136587	0.00100814	0.00149596	0.00162604	0.00146343	0.00133335	0.000878061	0.00123579	0.000780499	0.000747978	0.000715457	0.000715457	0.000650416	0.000617895	0.000552853	0.000455291	0.000552853	0.000585374	0.000292687	0.000390249	0.000585374	0.000682936	0.000260166	0.000357729	0.000227645	0.000260166	0.000260166	0.000390249	0.000455291	0.000455291	0.000195125	0.000260166	0.000227645	9.75623e-05	0.000195125	0.000357729	0.000292687
	0.000520332	0.00247158	0.00165856	0.00169108	0.00182116	0.00146343	0.001561	0.00130083	0.00117075	0.00136587	0.00139839	0.00123579	0.000910582	0.00113823	0.00133335	0.00139839	0.00084554	0.000943103	0.00117075	0.000813019	0.000747978	0.000943103	0.000487812	0.000813019	0.000910582	0.000682936	0.000520332	0.000292687	0.000357729	0.000487812	0.000650416	0.000650416	0.000552853	0.000552853	0.000520332	0.000357729	0.000260166	0.000357729	0.000260166	0.000325208	0.000292687	0.000390249	0.000260166	0.000227645	0.000162604	0.000227645	0.000162604	0.000195125	0.000195125
	0.000390249	0.00139839	0.00149596	0.00126831	0.00133335	0.0017236	0.00175612	0.00149596	0.00130083	0.00162604	0.00165856	0.00146343	0.00123579	0.00133335	0.000975623	0.000910582	0.000910582	0.00120327	0.000943103	0.00104067	0.000943103	0.000650416	0.000650416	0.000780499	0.000487812	0.000878061	0.000747978	0.000747978	0.000487812	0.000455291	0.000552853	0.000650416	0.000520332	0.000357729	0.000585374	0.000357729	0.000260166	0.000292687	0.000390249	0.000390249	0.000552853	0.000227645	0.00042277	0.000292687	0.000195125	0.000292687	0.000227645	0.000455291	0.000195125
	0.000682936	0.000975623	0.0023415	0.00195125	0.00123579	0.0017236	0.00175612	0.00178864	0.00169108	0.00120327	0.000813019	0.00152848	0.00120327	0.000975623	0.00120327	0.00146343	0.00146343	0.00100814	0.000910582	0.000715457	0.000747978	0.000552853	0.000682936	0.00084554	0.000715457	0.000715457	0.000715457	0.000520332	0.000747978	0.000585374	0.000487812	0.000585374	0.000552853	0.000487812	0.00042277	0.000455291	0.000390249	0.000585374	0.00042277	0.000260166	0.000390249	0.000227645	0.000325208	0.000227645	0.000195125	0.000162604	0.000195125	0.000227645	0.000162604
	0.000552853	0.00146343	0.00204881	0.00224393	0.0017236	0.00152848	0.00152848	0.00159352	0.00126831	0.00195125	0.00143091	0.00146343	0.00113823	0.00149596	0.000878061	0.00126831	0.00139839	0.00162604	0.000878061	0.00113823	0.000747978	0.000975623	0.000390249	0.000715457	0.000552853	0.000585374	0.000682936	0.000357729	0.000715457	0.000682936	0.000487812	0.000455291	0.000552853	0.000292687	0.000357729	0.000617895	0.000357729	0.000552853	0.000325208	0.000130083	0.000390249	0.000455291	0.00042277	0.000455291	0.000585374	0.000195125	0.000195125	0.000162604	0.000227645
	0.000682936	0.00182116	0.00315452	0.00282931	0.00204881	0.00224393	0.000975623	0.00198377	0.00133335	0.00182116	0.00146343	0.00123579	0.00143091	0.00117075	0.00143091	0.00149596	0.00143091	0.00169108	0.00110571	0.00120327	0.000910582	0.000682936	0.000813019	0.000780499	0.00084554	0.000520332	0.000552853	0.000617895	0.000520332	0.000325208	0.000747978	0.000585374	0.000520332	0.000390249	0.000552853	0.000520332	0.000520332	0.00042277	0.000162604	0.000227645	0.000325208	0.000292687	0.00042277	0.000520332	0.000390249	0.000292687	0.00042277	0.000130083	0.000292687
	0.000455291	0.00224393	0.00243906	0.00237402	0.00208133	0.00253662	0.00191873	0.00146343	0.0017236	0.0017236	0.00175612	0.00133335	0.00143091	0.00104067	0.00113823	0.00165856	0.00165856	0.00130083	0.00143091	0.00152848	0.00084554	0.000813019	0.000747978	0.000487812	0.000747978	0.000813019	0.00042277	0.000780499	0.000715457	0.000617895	0.000650416	0.000715457	0.000910582	0.000585374	0.000617895	0.000520332	0.000260166	0.000585374	0.000227645	0.000130083	0.000455291	0.000292687	0.000455291	0.00042277	0.000325208	0.000357729	0.000390249	0.000487812	0.000292687
	0.000585374	0.00162604	0.00243906	0.00243906	0.00182116	0.00204881	0.00178864	0.00211385	0.00139839	0.00169108	0.00178864	0.001561	0.000910582	0.00130083	0.00136587	0.00152848	0.00149596	0.00208133	0.00104067	0.00110571	0.000943103	0.00084554	0.000910582	0.000747978	0.000910582	0.000585374	0.000715457	0.000813019	0.000650416	0.000520332	0.000585374	0.00084554	0.000585374	0.000715457	0.000227645	0.000260166	0.000357729	0.000487812	0.000585374	0.000227645	0.000357729	0.000292687	0.000162604	0.000390249	0.000487812	0.000390249	0.000487812	0.000357729	0.000260166
	0.00084554	0.00185368	0.00240654	0.00263418	0.00208133	0.00198377	0.00221141	0.00208133	0.00175612	0.00117075	0.00120327	0.00208133	0.00169108	0.00143091	0.00178864	0.00211385	0.00214637	0.0017236	0.00175612	0.00104067	0.000943103	0.000878061	0.000943103	0.000878061	0.000878061	0.000813019	0.000682936	0.000650416	0.000682936	0.000715457	0.000650416	0.000910582	0.000910582	0.000975623	0.000650416	0.000552853	0.000487812	0.000552853	0.000520332	0.00042277	0.000325208	0.000162604	0.000325208	9.75623e-05	0.000455291	0.000195125	0.000390249	0.000390249	0.000390249
	0.000585374	0.00237402	0.00783751	0.00237402	0.00224393	0.0025041	0.00175612	0.00182116	0.00146343	0.00185368	0.00136587	0.00133335	0.00165856	0.00169108	0.00185368	0.00146343	0.00175612	0.00188621	0.00149596	0.00191873	0.00123579	0.00084554	0.000813019	0.000650416	0.000682936	0.000715457	0.000910582	0.000617895	0.000813019	0.000520332	0.000813019	0.000585374	0.000813019	0.000585374	0.000520332	0.000585374	0.000585374	0.000455291	0.000390249	0.000455291	0.000585374	0.000390249	0.000390249	0.00042277	0.000552853	0.000260166	0.000455291	0.00042277	0.000260166
	0.000487812	0.00139839	0.00237402	0.00448787	0.0025041	0.00191873	0.00204881	0.00165856	0.00201629	0.00178864	0.00152848	0.00188621	0.00182116	0.00159352	0.00139839	0.00188621	0.00165856	0.00165856	0.00130083	0.00107319	0.00149596	0.000975623	0.000747978	0.000813019	0.000747978	0.000780499	0.000715457	0.000878061	0.000487812	0.000585374	0.000910582	0.000650416	0.000390249	0.000585374	0.000552853	0.000552853	0.00042277	0.000195125	0.000390249	0.000357729	0.000455291	0.000455291	0.000682936	0.000260166	0.000520332	0.000585374	0.000455291	0.000487812	0.000292687
	0.00084554	0.00159352	0.00198377	0.00243906	0.00321956	0.00198377	0.00208133	0.00178864	0.00139839	0.00208133	0.00149596	0.00110571	0.00146343	0.00201629	0.001561	0.00126831	0.00165856	0.00139839	0.00104067	0.00113823	0.000617895	0.00117075	0.000943103	0.000943103	0.000520332	0.00084554	0.00100814	0.000747978	0.000780499	0.000910582	0.000910582	0.000715457	0.000552853	0.000552853	0.000487812	0.000455291	0.000682936	0.000585374	0.000715457	0.000455291	0.000487812	0.00042277	0.000552853	0.000357729	0.000195125	0.000552853	0.000227645	0.000390249	0.000487812
	0.00084554	0.00178864	0.00188621	0.00211385	0.00185368	0.00240654	0.00178864	0.0025041	0.00198377	0.00182116	0.00152848	0.00130083	0.00165856	0.00214637	0.00224393	0.00201629	0.00195125	0.00136587	0.00165856	0.00133335	0.00113823	0.000813019	0.00130083	0.00107319	0.000943103	0.000975623	0.00110571	0.000975623	0.000813019	0.000943103	0.000650416	0.00084554	0.000617895	0.000813019	0.000682936	0.000585374	0.000617895	0.000487812	0.000357729	0.000617895	0.000487812	0.000227645	0.000617895	0.000520332	0.00042277	0.000455291	0.000585374	0.000325208	0.000390249
	0.000682936	0.00237402	0.0025041	0.00243906	0.0032846	0.00149596	0.00260166	0.00263418	0.00191873	0.00162604	0.00188621	0.00149596	0.00152848	0.00130083	0.00178864	0.00159352	0.00188621	0.00149596	0.00165856	0.00110571	0.000975623	0.00120327	0.00123579	0.000943103	0.00100814	0.00084554	0.00084554	0.000813019	0.000975623	0.00084554	0.000780499	0.000650416	0.000682936	0.000715457	0.000487812	0.000455291	0.000682936	0.000390249	0.000650416	0.000682936	0.000357729	0.000552853	0.000585374	0.000390249	0.000357729	0.000552853	0.000552853	0.000552853	0.000195125
	0.000747978	0.00253662	0.00237402	0.00198377	0.0025041	0.00214637	0.0023415	0.00204881	0.00198377	0.00169108	0.00123579	0.001561	0.00162604	0.00146343	0.00182116	0.00133335	0.00175612	0.00133335	0.0017236	0.00149596	0.00143091	0.000943103	0.00107319	0.000943103	0.000617895	0.000780499	0.00104067	0.000682936	0.00084554	0.000943103	0.000650416	0.000552853	0.000747978	0.000715457	0.000747978	0.000780499	0.000455291	0.000357729	0.000650416	0.000617895	0.000487812	0.00042277	0.000520332	0.000455291	0.000617895	0.000585374	0.000325208	0.000227645	0.000455291
	0.00084554	0.00208133	0.00302443	0.00263418	0.00237402	0.00188621	0.00211385	0.00198377	0.00185368	0.00143091	0.00208133	0.00175612	0.00178864	0.00188621	0.00146343	0.0017236	0.00175612	0.00217889	0.00123579	0.00188621	0.00130083	0.00152848	0.00139839	0.00169108	0.00104067	0.00100814	0.000910582	0.00136587	0.00110571	0.000780499	0.000975623	0.000910582	0.00100814	0.000813019	0.000813019	0.000617895	0.000552853	0.000520332	0.000455291	0.000552853	0.00084554	0.000455291	0.000682936	0.000747978	0.000585374	0.00042277	0.00042277	0.000455291	0.000357729
	0.00084554	0.00162604	0.00227645	0.00302443	0.0026667	0.00191873	0.00227645	0.00208133	0.0017236	0.00169108	0.00175612	0.00149596	0.00139839	0.00146343	0.00133335	0.00165856	0.00136587	0.00162604	0.00130083	0.00162604	0.00110571	0.00117075	0.000910582	0.00117075	0.00100814	0.00120327	0.00130083	0.000747978	0.000780499	0.000455291	0.000878061	0.00107319	0.000650416	0.00084554	0.000617895	0.000878061	0.000260166	0.000682936	0.000390249	0.000585374	0.000325208	0.000585374	0.000585374	0.000455291	0.000390249	0.000487812	0.000487812	0.000390249	0.000455291
	0.000878061	0.00201629	0.00260166	0.00318704	0.00289435	0.00227645	0.00165856	0.001561	0.00165856	0.00208133	0.00198377	0.00169108	0.00100814	0.00100814	0.00149596	0.00204881	0.00149596	0.001561	0.00165856	0.00146343	0.00110571	0.00130083	0.00117075	0.00113823	0.00104067	0.00100814	0.000878061	0.000617895	0.000455291	0.000552853	0.000878061	0.000682936	0.000780499	0.000715457	0.000585374	0.000650416	0.000682936	0.000487812	0.000650416	0.000455291	0.000585374	0.000617895	0.00042277	0.000325208	0.000487812	0.000390249	0.00042277	0.000260166	0.000357729
	0.00104067	0.00169108	0.00221141	0.00360981	0.00299191	0.00230898	0.00195125	0.00198377	0.00178864	0.00240654	0.00188621	0.00146343	0.00204881	0.00201629	0.00126831	0.00169108	0.00165856	0.00175612	0.00182116	0.000910582	0.0017236	0.00152848	0.00104067	0.00162604	0.00159352	0.00084554	0.00117075	0.000682936	0.00139839	0.00120327	0.00084554	0.000780499	0.000715457	0.00104067	0.000520332	0.000585374	0.000780499	0.000520332	0.000715457	0.000650416	0.000390249	0.000520332	0.000650416	0.000585374	0.000520332	0.000520332	0.000552853	0.000813019	0.000390249
	0.00084554	0.00221141	0.00305695	0.00305695	0.00334964	0.00403258	0.00295939	0.00237402	0.00185368	0.00195125	0.00182116	0.0017236	0.00191873	0.00221141	0.0023415	0.00198377	0.00204881	0.00152848	0.00146343	0.00191873	0.00107319	0.0017236	0.00143091	0.00165856	0.00123579	0.000878061	0.000943103	0.00110571	0.00104067	0.000943103	0.00113823	0.000650416	0.00130083	0.000747978	0.000878061	0.000650416	0.000975623	0.00042277	0.000520332	0.000715457	0.000780499	0.000552853	0.00084554	0.000487812	0.000650416	0.000357729	0.000260166	0.000357729	0.000487812
	0.00133335	0.00237402	0.00269922	0.0032846	0.0032846	0.00432526	0.00351224	0.00253662	0.00243906	0.00198377	0.00165856	0.00211385	0.00113823	0.00182116	0.00198377	0.00198377	0.00221141	0.00247158	0.00169108	0.00136587	0.00152848	0.00107319	0.00126831	0.000780499	0.00084554	0.00110571	0.00126831	0.000715457	0.00126831	0.00113823	0.00113823	0.000747978	0.000357729	0.000715457	0.000585374	0.000520332	0.000455291	0.000455291	0.000390249	0.000910582	0.000487812	0.000390249	0.00042277	0.000682936	0.000357729	0.000455291	0.000390249	0.000357729	0.000552853
	0.00104067	0.00253662	0.0034472	0.00334964	0.00273175	0.00263418	0.00299191	0.00325208	0.00260166	0.00289435	0.00227645	0.00185368	0.00198377	0.00146343	0.00247158	0.00312199	0.00198377	0.00198377	0.00130083	0.00201629	0.001561	0.00100814	0.00149596	0.00133335	0.00117075	0.000943103	0.00104067	0.00120327	0.00107319	0.000943103	0.00126831	0.00110571	0.00042277	0.00110571	0.000747978	0.000682936	0.000617895	0.000682936	0.000813019	0.000455291	0.000747978	0.000813019	0.000617895	0.000617895	0.000585374	0.000357729	0.000813019	0.000455291	0.000455291
	0.000650416	0.0026667	0.00367485	0.00286183	0.00256914	0.00208133	0.00286183	0.00312199	0.00240654	0.00214637	0.0025041	0.00208133	0.00195125	0.00227645	0.00159352	0.00286183	0.00256914	0.0023415	0.00143091	0.00136587	0.00146343	0.00100814	0.00130083	0.00113823	0.00130083	0.000975623	0.000878061	0.00139839	0.00146343	0.000910582	0.00159352	0.00133335	0.00100814	0.00107319	0.000975623	0.00084554	0.000552853	0.000878061	0.000715457	0.000715457	0.000617895	0.00084554	0.000747978	0.000715457	0.000552853	0.000682936	0.000715457	0.000520332	0.000455291
	0.000325208	0.00347972	0.00383745	0.00230898	0.0023415	0.00224393	0.00260166	0.00243906	0.0023415	0.00247158	0.00204881	0.00253662	0.00230898	0.00191873	0.00224393	0.0017236	0.00204881	0.00178864	0.00204881	0.00139839	0.00120327	0.00104067	0.00130083	0.00104067	0.00139839	0.00107319	0.00120327	0.00133335	0.000943103	0.00126831	0.00104067	0.00107319	0.00139839	0.000975623	0.000943103	0.000910582	0.000715457	0.000650416	0.000682936	0.000455291	0.000682936	0.000552853	0.000585374	0.000487812	0.000617895	0.000520332	0.000520332	0.000390249	0.000617895
	0.00152848	0.00305695	0.00552853	0.00510576	0.00299191	0.00292687	0.00247158	0.00273175	0.00240654	0.00247158	0.00195125	0.00247158	0.00204881	0.00201629	0.00198377	0.00227645	0.0017236	0.0025041	0.00208133	0.00195125	0.00139839	0.00133335	0.00139839	0.00162604	0.00130083	0.00139839	0.000878061	0.000910582	0.00100814	0.00123579	0.00152848	0.00110571	0.00178864	0.00117075	0.00110571	0.000747978	0.000910582	0.000943103	0.000650416	0.000878061	0.000650416	0.000943103	0.000390249	0.000780499	0.000813019	0.000780499	0.000813019	0.000715457	0.00042277
	0.00104067	0.00308947	0.00357729	0.00507324	0.00351224	0.00282931	0.00321956	0.00279679	0.00279679	0.00224393	0.00227645	0.00165856	0.00217889	0.00175612	0.00217889	0.00221141	0.00256914	0.00243906	0.00237402	0.00240654	0.00208133	0.00182116	0.00178864	0.00110571	0.00084554	0.00139839	0.00139839	0.000780499	0.00100814	0.00130083	0.000943103	0.00100814	0.00133335	0.000975623	0.00107319	0.00117075	0.000975623	0.000552853	0.000780499	0.000617895	0.000878061	0.000780499	0.00084554	0.000715457	0.000747978	0.000650416	0.000292687	0.000455291	0.000390249
	0.000910582	0.00221141	0.00315452	0.00373989	0.00302443	0.00289435	0.00325208	0.00227645	0.00269922	0.00224393	0.00224393	0.00185368	0.00175612	0.00240654	0.00237402	0.00214637	0.00198377	0.00214637	0.00211385	0.00227645	0.00208133	0.00175612	0.00149596	0.00169108	0.00152848	0.00120327	0.000878061	0.00104067	0.00117075	0.00113823	0.00123579	0.00120327	0.000878061	0.00113823	0.00107319	0.000552853	0.00113823	0.000747978	0.000585374	0.000585374	0.000195125	0.000390249	0.000617895	0.000650416	0.000650416	0.000682936	0.000520332	0.000455291	0.000520332
	0.00133335	0.00276427	0.0034472	0.00409762	0.00373989	0.00318704	0.00312199	0.00295939	0.00299191	0.00230898	0.0023415	0.00240654	0.00237402	0.00276427	0.00318704	0.00338216	0.00237402	0.00221141	0.00182116	0.00159352	0.00143091	0.00169108	0.00185368	0.00146343	0.00178864	0.00165856	0.00107319	0.00178864	0.00113823	0.001561	0.00178864	0.00133335	0.00107319	0.00136587	0.000715457	0.000813019	0.000715457	0.00169108	0.000747978	0.000682936	0.000552853	0.000747978	0.000650416	0.00084554	0.000813019	0.000520332	0.000878061	0.000455291	0.000487812
	0.00130083	0.00380493	0.00468299	0.00364233	0.00386997	0.00341468	0.00429274	0.00243906	0.00331712	0.00289435	0.00211385	0.00292687	0.00178864	0.0025041	0.00221141	0.00373989	0.00247158	0.0025041	0.00243906	0.00224393	0.00110571	0.00201629	0.00136587	0.0023415	0.00104067	0.00123579	0.00117075	0.00117075	0.00169108	0.00100814	0.00133335	0.001561	0.00162604	0.00084554	0.00104067	0.00126831	0.00084554	0.00100814	0.00104067	0.000715457	0.000878061	0.000617895	0.000650416	0.000585374	0.000520332	0.000813019	0.000747978	0.00084554	0.00042277
	0.00107319	0.00351224	0.00360981	0.00400006	0.00367485	0.0032846	0.00377241	0.00357729	0.00318704	0.00240654	0.00227645	0.00227645	0.00273175	0.00305695	0.00302443	0.00286183	0.00325208	0.00260166	0.00208133	0.001561	0.00185368	0.00169108	0.00198377	0.00165856	0.00230898	0.00149596	0.00146343	0.00169108	0.0017236	0.00175612	0.00159352	0.00130083	0.00169108	0.00146343	0.00133335	0.00146343	0.00110571	0.00146343	0.000943103	0.00126831	0.000780499	0.000715457	0.00084554	0.000650416	0.000780499	0.000878061	0.000878061	0.000455291	0.00110571
	0.00299191	0.00253662	0.00380493	0.00390249	0.0042277	0.0034472	0.00386997	0.00312199	0.00273175	0.00243906	0.00208133	0.00214637	0.00247158	0.00273175	0.00260166	0.00282931	0.0034472	0.00286183	0.00227645	0.00224393	0.00191873	0.00195125	0.00165856	0.00198377	0.00146343	0.00169108	0.00152848	0.00143091	0.00133335	0.00110571	0.00143091	0.00136587	0.00175612	0.00120327	0.00117075	0.00133335	0.000715457	0.00143091	0.000813019	0.00126831	0.00117075	0.000910582	0.000682936	0.000585374	0.000650416	0.000585374	0.00084554	0.000585374	0.000910582
	0.00152848	0.00507324	0.00357729	0.00373989	0.00400006	0.00357729	0.00308947	0.00305695	0.00247158	0.00256914	0.00237402	0.00260166	0.00208133	0.00214637	0.00230898	0.0026667	0.00302443	0.00243906	0.00260166	0.0026667	0.00188621	0.00139839	0.00204881	0.001561	0.00185368	0.001561	0.00149596	0.00162604	0.0017236	0.00169108	0.00123579	0.00159352	0.00159352	0.00110571	0.00126831	0.00123579	0.00133335	0.00133335	0.00126831	0.00110571	0.00120327	0.000682936	0.000650416	0.00113823	0.000910582	0.000910582	0.000747978	0.000747978	0.00104067
	0.00211385	0.00416266	0.00773995	0.00315452	0.00396754	0.00435778	0.00367485	0.00286183	0.0026667	0.00256914	0.0025041	0.00204881	0.00263418	0.00243906	0.00253662	0.00273175	0.00273175	0.00253662	0.00217889	0.00211385	0.00230898	0.00188621	0.00149596	0.00139839	0.00143091	0.00146343	0.00120327	0.00159352	0.00146343	0.00139839	0.00159352	0.001561	0.00136587	0.00126831	0.00107319	0.000747978	0.00123579	0.00107319	0.00107319	0.000780499	0.000943103	0.00100814	0.000715457	0.000650416	0.000715457	0.000878061	0.000487812	0.000552853	0.000747978
	0.00136587	0.00302443	0.00533341	0.0059513	0.00413014	0.00338216	0.00357729	0.00364233	0.00357729	0.00299191	0.00227645	0.00269922	0.00247158	0.00204881	0.00240654	0.00341468	0.00286183	0.00334964	0.0023415	0.00221141	0.00224393	0.00165856	0.00123579	0.00162604	0.00149596	0.001561	0.00204881	0.00133335	0.00159352	0.0017236	0.00120327	0.00159352	0.00146343	0.00149596	0.00107319	0.00143091	0.000975623	0.000943103	0.000910582	0.00110571	0.000878061	0.00126831	0.00104067	0.00104067	0.000585374	0.000910582	0.00100814	0.000910582	0.000715457
	0.00146343	0.00373989	0.00487812	0.00419518	0.00435778	0.00334964	0.00393501	0.0034472	0.00276427	0.00247158	0.00305695	0.0023415	0.00243906	0.00305695	0.00338216	0.00305695	0.00305695	0.00243906	0.00305695	0.00204881	0.00178864	0.00224393	0.00211385	0.00159352	0.00185368	0.00201629	0.00159352	0.00139839	0.00126831	0.00133335	0.00117075	0.00136587	0.00104067	0.00117075	0.00113823	0.00136587	0.00120327	0.00120327	0.000650416	0.000975623	0.000975623	0.000943103	0.000878061	0.00084554	0.000813019	0.000780499	0.000617895	0.000780499	0.000780499
	0.00117075	0.00383745	0.00442283	0.00474803	0.00461795	0.0034472	0.00360981	0.00338216	0.00370737	0.00263418	0.00240654	0.0026667	0.00247158	0.00312199	0.00299191	0.00338216	0.00331712	0.00256914	0.00325208	0.00279679	0.00237402	0.00182116	0.00217889	0.00211385	0.00211385	0.00169108	0.00201629	0.00104067	0.00139839	0.00139839	0.00182116	0.0017236	0.00149596	0.00152848	0.00139839	0.00133335	0.000910582	0.000813019	0.000910582	0.000975623	0.00120327	0.000813019	0.00126831	0.00143091	0.000780499	0.00110571	0.000682936	0.000390249	0.000813019
	0.00123579	0.00357729	0.00526837	0.00471551	0.00510576	0.00413014	0.0040651	0.00305695	0.00419518	0.00351224	0.00360981	0.00305695	0.00282931	0.00282931	0.00370737	0.00325208	0.00299191	0.00312199	0.00263418	0.00289435	0.00305695	0.00221141	0.00211385	0.00178864	0.0017236	0.00143091	0.00130083	0.00214637	0.00162604	0.00165856	0.00159352	0.00188621	0.00162604	0.001561	0.00120327	0.00110571	0.00133335	0.00084554	0.00084554	0.00107319	0.000715457	0.00123579	0.000943103	0.00104067	0.00110571	0.00084554	0.00084554	0.000617895	0.00100814
	0.00152848	0.00341468	0.00461795	0.00513828	0.00533341	0.00442283	0.00468299	0.0042277	0.00367485	0.00318704	0.00305695	0.00308947	0.00302443	0.00299191	0.00292687	0.00312199	0.00334964	0.00338216	0.00312199	0.00243906	0.00260166	0.00243906	0.00230898	0.00224393	0.00263418	0.00224393	0.00211385	0.00182116	0.00253662	0.00195125	0.00321956	0.00182116	0.00208133	0.001561	0.00146343	0.00152848	0.000910582	0.00136587	0.00123579	0.00123579	0.000715457	0.00113823	0.00107319	0.00126831	0.00117075	0.000943103	0.00117075	0.000715457	0.000878061
	0.00165856	0.00357729	0.00569114	0.00523585	0.0048456	0.0040651	0.00487812	0.00377241	0.00347972	0.0026667	0.00370737	0.00396754	0.00299191	0.00295939	0.00305695	0.00286183	0.00256914	0.00312199	0.00377241	0.00305695	0.00263418	0.00243906	0.00273175	0.00221141	0.00198377	0.0026667	0.00224393	0.00188621	0.00143091	0.00178864	0.00133335	0.00152848	0.00182116	0.0023415	0.00182116	0.00162604	0.00133335	0.00117075	0.000943103	0.00117075	0.00162604	0.00113823	0.000975623	0.00136587	0.00120327	0.00104067	0.00136587	0.00100814	0.000943103
	0.00182116	0.00370737	0.00624399	0.00572366	0.0048456	0.00413014	0.00481308	0.00530089	0.00312199	0.00357729	0.00282931	0.00276427	0.00331712	0.00308947	0.00325208	0.00403258	0.00347972	0.00282931	0.00315452	0.00204881	0.00256914	0.00217889	0.00224393	0.00224393	0.00185368	0.00195125	0.00260166	0.00185368	0.0017236	0.0017236	0.00169108	0.001561	0.00188621	0.00146343	0.00279679	0.00227645	0.00146343	0.00133335	0.000943103	0.0017236	0.000813019	0.00159352	0.00126831	0.00110571	0.00130083	0.00123579	0.00104067	0.000878061	0.00113823
	0.00191873	0.00455291	0.00621147	0.0065692	0.00474803	0.00458543	0.00403258	0.00396754	0.0051708	0.00354476	0.00403258	0.00305695	0.00370737	0.00318704	0.00347972	0.0042277	0.00390249	0.00292687	0.00380493	0.00237402	0.00279679	0.00305695	0.00263418	0.00253662	0.00282931	0.00299191	0.00211385	0.00299191	0.00279679	0.00201629	0.00201629	0.0017236	0.00162604	0.00126831	0.00113823	0.00149596	0.00188621	0.00143091	0.0017236	0.00126831	0.00117075	0.00100814	0.00136587	0.000878061	0.000878061	0.000878061	0.000780499	0.000943103	0.00100814
	0.00237402	0.0043903	0.0065692	0.00601634	0.00617895	0.00546349	0.00588626	0.00494316	0.00400006	0.00461795	0.00380493	0.00432526	0.00308947	0.00347972	0.00409762	0.00419518	0.0048456	0.00510576	0.00295939	0.00360981	0.00302443	0.00292687	0.00253662	0.00201629	0.00214637	0.00191873	0.00201629	0.00273175	0.00224393	0.00185368	0.00188621	0.00123579	0.00198377	0.00117075	0.00169108	0.00162604	0.00165856	0.00133335	0.00104067	0.00175612	0.00104067	0.00113823	0.000910582	0.00139839	0.000975623	0.00100814	0.00104067	0.00117075	0.000910582
	0.00227645	0.00455291	0.00487812	0.00764238	0.00539845	0.00562609	0.00432526	0.00497568	0.00390249	0.0032846	0.00455291	0.00419518	0.00413014	0.00289435	0.0040651	0.00429274	0.00338216	0.00468299	0.00299191	0.00282931	0.0032846	0.0023415	0.0023415	0.00211385	0.00217889	0.00204881	0.0017236	0.00204881	0.00201629	0.00224393	0.00165856	0.00175612	0.00146343	0.00185368	0.00182116	0.00123579	0.00126831	0.00100814	0.00169108	0.00104067	0.00143091	0.000975623	0.00120327	0.00104067	0.00100814	0.000878061	0.00123579	0.00084554	0.00084554
	0.00165856	0.0048456	0.00728465	0.0067318	0.00676432	0.00569114	0.00458543	0.00455291	0.0048456	0.00380493	0.00334964	0.00373989	0.00400006	0.00321956	0.00334964	0.00403258	0.00364233	0.00386997	0.00403258	0.0032846	0.00240654	0.00263418	0.00227645	0.00276427	0.00253662	0.00182116	0.00230898	0.00230898	0.00162604	0.00149596	0.0023415	0.00169108	0.00152848	0.00175612	0.00165856	0.00104067	0.00149596	0.001561	0.00126831	0.00120327	0.000715457	0.00100814	0.000943103	0.00110571	0.00107319	0.00084554	0.00120327	0.00113823	0.00110571
	0.00237402	0.00474803	0.00634155	0.00614643	0.00676432	0.00608139	0.00543097	0.0048456	0.0051708	0.00419518	0.00383745	0.00377241	0.00426022	0.0034472	0.00380493	0.00318704	0.00468299	0.00413014	0.00409762	0.0032846	0.00334964	0.00237402	0.00302443	0.0023415	0.00195125	0.00253662	0.00208133	0.0023415	0.0023415	0.00182116	0.00198377	0.00286183	0.00198377	0.00191873	0.00208133	0.00159352	0.00126831	0.00110571	0.00130083	0.00159352	0.00139839	0.00136587	0.00146343	0.00126831	0.0017236	0.00152848	0.00143091	0.00152848	0.00130083
	0.00273175	0.00894321	0.0124229	0.00705701	0.00721961	0.00647163	0.00777247	0.00611391	0.00562609	0.00520332	0.00487812	0.00373989	0.00396754	0.00526837	0.00448787	0.00513828	0.0040651	0.00347972	0.00308947	0.00321956	0.00273175	0.00292687	0.00289435	0.00305695	0.0025041	0.0023415	0.00253662	0.00201629	0.00295939	0.00191873	0.00269922	0.00224393	0.00243906	0.00263418	0.00221141	0.00146343	0.001561	0.00143091	0.00159352	0.00165856	0.0017236	0.001561	0.00136587	0.00162604	0.00162604	0.00159352	0.00133335	0.00159352	0.00130083
	0.0025041	0.00627651	0.00991884	0.0127156	0.0067318	0.00666676	0.00660172	0.00699197	0.00458543	0.0051708	0.0040651	0.00487812	0.00533341	0.00442283	0.00559357	0.00448787	0.00533341	0.00409762	0.00478055	0.00364233	0.00331712	0.00338216	0.00276427	0.00217889	0.0026667	0.00276427	0.0025041	0.00282931	0.00247158	0.0026667	0.00260166	0.00208133	0.00247158	0.00318704	0.00318704	0.00185368	0.00113823	0.00143091	0.00139839	0.00195125	0.00104067	0.00185368	0.00123579	0.00139839	0.00143091	0.00123579	0.001561	0.00152848	0.00133335
	0.00334964	0.00666676	0.0112847	0.0105367	0.0132685	0.0073497	0.00738222	0.00692693	0.00643911	0.00588626	0.00617895	0.0051708	0.00539845	0.00478055	0.00491064	0.00552853	0.0048456	0.00523585	0.00373989	0.0048456	0.00299191	0.00315452	0.00299191	0.00286183	0.00217889	0.00256914	0.00292687	0.00243906	0.00227645	0.00191873	0.00247158	0.00214637	0.00221141	0.00191873	0.00211385	0.00169108	0.00182116	0.00162604	0.00162604	0.00123579	0.00123579	0.00162604	0.00182116	0.00133335	0.00136587	0.00120327	0.00146343	0.00139839	0.000975623
	0.00341468	0.0112197	0.0111546	0.0106343	0.0104392	0.0110571	0.00695945	0.00721961	0.00520332	0.00702449	0.00585374	0.00526837	0.0048456	0.00452039	0.00468299	0.00497568	0.00543097	0.0040651	0.00497568	0.00357729	0.00386997	0.00312199	0.00308947	0.00263418	0.00282931	0.00253662	0.00273175	0.00230898	0.00253662	0.00243906	0.00240654	0.0025041	0.00208133	0.00214637	0.00175612	0.00169108	0.00211385	0.00133335	0.0017236	0.00149596	0.00139839	0.001561	0.00139839	0.00188621	0.00143091	0.00149596	0.00143091	0.000910582	0.00130083
	0.0026667	0.00764238	0.0146018	0.0150246	0.0110571	0.00913834	0.0115774	0.00660172	0.0075123	0.00572366	0.00640659	0.00507324	0.00468299	0.00435778	0.00497568	0.00549601	0.00442283	0.00526837	0.00491064	0.00494316	0.00380493	0.00416266	0.0034472	0.00276427	0.00321956	0.00308947	0.00243906	0.00286183	0.00279679	0.00286183	0.0026667	0.00237402	0.00247158	0.00221141	0.00185368	0.00204881	0.001561	0.00185368	0.00211385	0.0017236	0.00152848	0.00146343	0.00136587	0.00152848	0.00247158	0.00165856	0.0017236	0.00133335	0.00139839
	0.0026667	0.00855296	0.0114148	0.0142116	0.0130734	0.0106993	0.010244	0.00991884	0.00676432	0.00559357	0.00569114	0.00653668	0.00487812	0.00539845	0.0050082	0.0048456	0.00448787	0.00442283	0.00432526	0.00400006	0.00396754	0.00360981	0.00357729	0.00351224	0.00263418	0.00308947	0.00364233	0.00260166	0.00305695	0.0025041	0.0023415	0.00273175	0.00243906	0.00260166	0.00204881	0.00191873	0.00230898	0.00217889	0.00182116	0.00152848	0.0017236	0.00146343	0.00169108	0.00243906	0.00152848	0.00175612	0.00130083	0.00143091	0.00149596
	0.00370737	0.00891069	0.013236	0.0133335	0.0149596	0.0146344	0.012488	0.0107969	0.0111546	0.00725213	0.00660172	0.00497568	0.00585374	0.00507324	0.00653668	0.00543097	0.0051708	0.00442283	0.00465047	0.00413014	0.00373989	0.00419518	0.00299191	0.00370737	0.00321956	0.00269922	0.00299191	0.00325208	0.00237402	0.00247158	0.00292687	0.00230898	0.00221141	0.00201629	0.00208133	0.001561	0.0017236	0.0017236	0.00198377	0.00139839	0.00178864	0.0017236	0.00175612	0.00130083	0.00260166	0.00136587	0.001561	0.00120327	0.00130083
	0.00416266	0.0108619	0.0163254	0.0175612	0.0124555	0.014862	0.0128132	0.0110245	0.0103416	0.0110896	0.00715457	0.00760986	0.00614643	0.00663424	0.00494316	0.00556105	0.00539845	0.00481308	0.0048456	0.00481308	0.00445535	0.00367485	0.00321956	0.00253662	0.00318704	0.00338216	0.00260166	0.00315452	0.00302443	0.00224393	0.00279679	0.00243906	0.00289435	0.00185368	0.00211385	0.00191873	0.00178864	0.00230898	0.00139839	0.00191873	0.00204881	0.00149596	0.00211385	0.00185368	0.001561	0.00211385	0.00130083	0.00178864	0.00113823
	0.00380493	0.010114	0.0160978	0.0179189	0.0142116	0.0130083	0.0131059	0.014862	0.012553	0.00920338	0.00842288	0.00682936	0.00679684	0.00624399	0.00569114	0.00559357	0.00536593	0.00461795	0.00543097	0.00458543	0.00448787	0.00458543	0.00312199	0.00282931	0.00299191	0.00286183	0.00286183	0.00221141	0.00221141	0.00214637	0.00263418	0.0025041	0.00204881	0.00211385	0.00182116	0.00185368	0.00169108	0.001561	0.00152848	0.00198377	0.001561	0.00152848	0.00126831	0.001561	0.00208133	0.00152848	0.00188621	0.000747978	0.001561
	0.00315452	0.0108294	0.0192848	0.0173986	0.0177563	0.0144067	0.0124555	0.0134961	0.0129433	0.00952859	0.00777247	0.00861801	0.0057887	0.00692693	0.00650416	0.00647163	0.00559357	0.00448787	0.00442283	0.00432526	0.00400006	0.0032846	0.00478055	0.00282931	0.00331712	0.00321956	0.00243906	0.00338216	0.0025041	0.00230898	0.00247158	0.00230898	0.00292687	0.00263418	0.00315452	0.00191873	0.00198377	0.00169108	0.00159352	0.00178864	0.00201629	0.00204881	0.00117075	0.00123579	0.00178864	0.00191873	0.00130083	0.00146343	0.001561
	0.00312199	0.00913834	0.0121628	0.0145368	0.0148295	0.0131709	0.011675	0.0120002	0.0115124	0.010244	0.00900826	0.00702449	0.00787003	0.00640659	0.00621147	0.00523585	0.00572366	0.00491064	0.00487812	0.00409762	0.00448787	0.00367485	0.00243906	0.00390249	0.00240654	0.00338216	0.00315452	0.00263418	0.00279679	0.00256914	0.00247158	0.00214637	0.00217889	0.00195125	0.00217889	0.00195125	0.00162604	0.00110571	0.00169108	0.00169108	0.00139839	0.00130083	0.00201629	0.00162604	0.00162604	0.00120327	0.0017236	0.000780499	0.00133335
	0.00338216	0.0105693	0.0143091	0.014927	0.0137888	0.0143091	0.0140815	0.01174	0.0116099	0.0119351	0.0127807	0.00946355	0.00682936	0.0082928	0.0051708	0.00562609	0.00585374	0.00543097	0.00474803	0.00400006	0.00331712	0.00383745	0.00305695	0.00289435	0.00338216	0.00351224	0.00292687	0.00256914	0.00308947	0.0032846	0.00260166	0.0023415	0.00208133	0.00195125	0.00230898	0.00208133	0.00191873	0.00152848	0.00175612	0.00198377	0.00178864	0.00188621	0.00204881	0.00165856	0.001561	0.00136587	0.00178864	0.00120327	0.00146343
	0.00572366	0.013366	0.0178864	0.0155449	0.0148945	0.0159677	0.0170409	0.020358	0.0115124	0.00949607	0.012488	0.0134961	0.00956111	0.00728465	0.00721961	0.00666676	0.00679684	0.00588626	0.00575618	0.0048456	0.00439031	0.00409762	0.00520332	0.00334964	0.00393501	0.00386997	0.00360981	0.00367485	0.00302443	0.00321956	0.00383745	0.00256914	0.00299191	0.00286183	0.00201629	0.00221141	0.00198377	0.00169108	0.00221141	0.00178864	0.00182116	0.0017236	0.00146343	0.00208133	0.00198377	0.00162604	0.00117075	0.00110571	0.00120327
	0.00452039	0.0142766	0.0199678	0.0200978	0.0155449	0.0173661	0.0161628	0.0173661	0.0253012	0.0144392	0.00978875	0.0131709	0.0149921	0.0113823	0.00861801	0.00920338	0.00669928	0.00562609	0.0057887	0.00552853	0.00497568	0.00413014	0.00292687	0.0040651	0.0034472	0.00367485	0.00442283	0.00308947	0.00370737	0.00321956	0.00373989	0.00393501	0.00377241	0.00240654	0.00260166	0.00217889	0.0026667	0.00191873	0.00152848	0.00159352	0.00162604	0.00175612	0.00208133	0.00143091	0.00136587	0.00169108	0.00123579	0.00143091	0.00126831
	0.00413014	0.0114798	0.0175612	0.0173661	0.0142441	0.0134311	0.0124229	0.0131709	0.0126181	0.014114	0.00884565	0.00796759	0.00969119	0.00832532	0.00773995	0.00689441	0.00712205	0.0050082	0.00494316	0.0048456	0.00426022	0.00426022	0.00432526	0.00396754	0.00409762	0.00390249	0.00299191	0.00409762	0.00227645	0.00338216	0.00331712	0.00429274	0.00354476	0.00315452	0.00221141	0.00263418	0.00165856	0.00178864	0.00185368	0.00152848	0.00188621	0.00126831	0.00120327	0.00152848	0.00149596	0.00126831	0.00146343	0.00123579	0.00107319
	0.00448787	0.0132685	0.0199027	0.0200978	0.0171385	0.0142116	0.0114473	0.0124555	0.0119026	0.0136587	0.0122929	0.00806515	0.00712205	0.00874809	0.00842288	0.00868305	0.00604886	0.00546349	0.00507324	0.00474803	0.00367485	0.00445535	0.00419518	0.00331712	0.00338216	0.00331712	0.00318704	0.00373989	0.00364233	0.00380493	0.00312199	0.00276427	0.0034472	0.00276427	0.00279679	0.0025041	0.00169108	0.00182116	0.00169108	0.00182116	0.00152848	0.00175612	0.00123579	0.00149596	0.00204881	0.00113823	0.00133335	0.00195125	0.00120327
	0.00308947	0.0101465	0.0156425	0.022732	0.0177238	0.0169433	0.0138864	0.0120977	0.0108945	0.00832532	0.01174	0.0128132	0.00780499	0.00630903	0.00800011	0.00884565	0.00757734	0.0057887	0.0056261	0.00497568	0.00445535	0.0051708	0.00393501	0.00321956	0.00370737	0.00364233	0.00357729	0.00237402	0.00400006	0.00347972	0.00321956	0.00351224	0.00295939	0.00312199	0.00305695	0.00253662	0.00198377	0.00198377	0.00175612	0.00165856	0.00149596	0.00188621	0.00165856	0.00120327	0.00133335	0.00214637	0.00117075	0.00152848	0.00152848
	0.00260166	0.00634155	0.0159352	0.0142441	0.0169108	0.0189596	0.014049	0.0120652	0.0101465	0.00972371	0.00871557	0.00809767	0.0119026	0.00650416	0.00585374	0.00793507	0.0084554	0.00764238	0.0042277	0.00481308	0.00413014	0.00364233	0.00295939	0.00318704	0.00351224	0.00302443	0.00299191	0.00367485	0.00286183	0.00282931	0.0034472	0.00295939	0.00256914	0.00256914	0.00299191	0.00188621	0.00185368	0.00178864	0.00169108	0.00159352	0.00188621	0.00162604	0.00123579	0.00136587	0.00130083	0.00123579	0.00185368	0.00117075	0.00130083
	0.00224393	0.00679684	0.0103416	0.0171384	0.0146669	0.0174962	0.0179189	0.0139839	0.0115774	0.00998388	0.0100164	0.00803263	0.00956111	0.0113172	0.00682936	0.00650416	0.00731718	0.00796759	0.00585374	0.00435778	0.0040651	0.00383745	0.00357729	0.00341468	0.00276427	0.00273175	0.0026667	0.00269922	0.00305695	0.00240654	0.00312199	0.00269922	0.00204881	0.0017236	0.00221141	0.00224393	0.00204881	0.00191873	0.00136587	0.00120327	0.00139839	0.00165856	0.00149596	0.00110571	0.00152848	0.00146343	0.00152848	0.000943103	0.00113823
	0.00282931	0.00738222	0.0130734	0.0120652	0.0186994	0.0155449	0.0191222	0.0203905	0.0142766	0.0135286	0.00991884	0.00874809	0.00871557	0.0112847	0.012488	0.00803263	0.00630903	0.00773995	0.00770742	0.00653668	0.00461795	0.00439031	0.00390249	0.00367485	0.00373989	0.00341468	0.0025041	0.00338216	0.00299191	0.00386997	0.00299191	0.00276427	0.00370737	0.00253662	0.0025041	0.00191873	0.00208133	0.00253662	0.00178864	0.00159352	0.0017236	0.00143091	0.00162604	0.00169108	0.00143091	0.00117075	0.00110571	0.00149596	0.00149596
	0.00279679	0.00800011	0.0113172	0.0165856	0.0141791	0.0227645	0.0181141	0.0216914	0.0208458	0.0180165	0.0115449	0.010114	0.0106993	0.00972371	0.00956111	0.0118701	0.0073497	0.00617895	0.00874809	0.0104066	0.00926842	0.00435778	0.0048456	0.00409762	0.00471551	0.00455291	0.00360981	0.00321956	0.00331712	0.00377241	0.00416266	0.00263418	0.0034472	0.00377241	0.00273175	0.00282931	0.00214637	0.00263418	0.00224393	0.00165856	0.00152848	0.00175612	0.00214637	0.00139839	0.00126831	0.00143091	0.00107319	0.00198377	0.001561
	0.00318704	0.00712205	0.011805	0.0104392	0.0133986	0.0127156	0.0140815	0.0129107	0.0171385	0.0133986	0.0139514	0.010179	0.00926842	0.00852044	0.00936598	0.00930094	0.00969119	0.00702449	0.0057887	0.00614643	0.0059513	0.00455291	0.00396754	0.00474803	0.00315452	0.00325208	0.00305695	0.00269922	0.00269922	0.00321956	0.00331712	0.00321956	0.00338216	0.0023415	0.00295939	0.00178864	0.0023415	0.00149596	0.00204881	0.00175612	0.001561	0.00185368	0.00185368	0.00107319	0.00136587	0.00208133	0.00143091	0.00133335	0.00133335
	0.0023415	0.00653668	0.0116424	0.0119026	0.010927	0.014797	0.0120652	0.0159352	0.0148295	0.0193173	0.0130408	0.0146669	0.01174	0.0103416	0.0109595	0.00868305	0.0109595	0.0157075	0.00809767	0.00585374	0.00621147	0.00738222	0.00569114	0.00413014	0.00435778	0.00351224	0.00380493	0.00370737	0.00312199	0.00299191	0.00312199	0.00269922	0.00305695	0.00308947	0.00263418	0.00331712	0.00253662	0.001561	0.00159352	0.00195125	0.00191873	0.00100814	0.00195125	0.00188621	0.00139839	0.00130083	0.001561	0.00130083	0.00130083
	0.00227645	0.00715457	0.00913834	0.0106343	0.0104066	0.0106343	0.0142766	0.0142441	0.0150571	0.0130408	0.018049	0.014114	0.0131709	0.0109595	0.00920338	0.0107644	0.00855296	0.00930094	0.0132034	0.00699197	0.00523585	0.00738222	0.00611391	0.00614643	0.00370737	0.00445535	0.00357729	0.00396754	0.00448787	0.00377241	0.00282931	0.00305695	0.00312199	0.0034472	0.00256914	0.00217889	0.00230898	0.00149596	0.00146343	0.001561	0.00214637	0.00139839	0.00175612	0.00159352	0.00136587	0.00178864	0.00126831	0.0017236	0.00201629
	0.00308947	0.00741474	0.0126831	0.011675	0.0114473	0.0133335	0.00913834	0.0134636	0.0113823	0.0145043	0.0113172	0.0141791	0.0144067	0.0142441	0.0116424	0.0105693	0.0103416	0.0108619	0.00972371	0.00913834	0.00637407	0.00666676	0.00650416	0.0075123	0.00630903	0.00380493	0.00549601	0.00351224	0.00380493	0.00377241	0.00383745	0.00308947	0.00308947	0.00243906	0.00308947	0.00195125	0.00230898	0.00224393	0.00165856	0.00201629	0.00146343	0.00224393	0.00195125	0.00214637	0.00204881	0.00165856	0.00175612	0.00217889	0.00198377
	0.00295939	0.00969119	0.0160978	0.0161628	0.0163905	0.0160002	0.0145043	0.0132685	0.0152522	0.0135937	0.017984	0.013236	0.0169108	0.0152197	0.0157075	0.013301	0.0112847	0.0122929	0.0102766	0.0100814	0.0101465	0.00721961	0.00630903	0.00715457	0.00865053	0.00793507	0.00468299	0.00497568	0.00400006	0.00409762	0.00435778	0.00386997	0.00400006	0.00426022	0.00347972	0.00273175	0.00214637	0.00169108	0.00269922	0.0026667	0.00240654	0.00185368	0.00214637	0.00221141	0.00188621	0.00162604	0.0017236	0.00120327	0.00178864
	0.00409762	0.00991884	0.0130408	0.0154148	0.0166181	0.0131709	0.0127807	0.0124229	0.0124555	0.0144392	0.0123579	0.0170734	0.0138864	0.0195775	0.0152848	0.0144392	0.0127481	0.0112847	0.00969119	0.00806515	0.00930094	0.0128132	0.0067318	0.00559357	0.00650416	0.00728465	0.00669928	0.00435778	0.00504072	0.00413014	0.00409762	0.00386997	0.00299191	0.00360981	0.00308947	0.00240654	0.00286183	0.00175612	0.00256914	0.00286183	0.00217889	0.00191873	0.00182116	0.00211385	0.00198377	0.00191873	0.00152848	0.00188621	0.00191873
	0.0034472	0.00712205	0.00900826	0.00959363	0.00754482	0.0114473	0.00813019	0.00835784	0.00803263	0.00780499	0.00969119	0.00793507	0.0102115	0.00962615	0.010927	0.0115124	0.00881313	0.0103091	0.00790255	0.00669928	0.00481308	0.00630903	0.0110896	0.00445535	0.00478055	0.00416266	0.00445535	0.00357729	0.00308947	0.00273175	0.00305695	0.00318704	0.00318704	0.00243906	0.00269922	0.00188621	0.00185368	0.00214637	0.00201629	0.00169108	0.00185368	0.00175612	0.00162604	0.00113823	0.00139839	0.00204881	0.00143091	0.00143091	0.00136587
	0.0050082	0.0100164	0.0128132	0.0100814	0.0111871	0.0105693	0.0105693	0.00995136	0.010927	0.0100489	0.00874809	0.00920338	0.00878061	0.0120327	0.010244	0.0131059	0.0105367	0.0106993	0.0090733	0.00891069	0.00819524	0.00650416	0.00637407	0.00699197	0.00572366	0.00442283	0.00598382	0.00663424	0.0059513	0.00400006	0.00426022	0.00351224	0.00357729	0.00312199	0.00247158	0.00279679	0.00302443	0.00191873	0.00188621	0.00227645	0.00136587	0.00198377	0.00178864	0.00217889	0.00182116	0.0023415	0.00247158	0.0017236	0.00165856
	0.00806515	0.0167807	0.0204881	0.0184068	0.0120652	0.0127481	0.0127156	0.0117075	0.00982128	0.010179	0.00991884	0.0103741	0.0114798	0.0100814	0.0144717	0.0121303	0.0145693	0.0120652	0.01174	0.00991884	0.00891069	0.00708953	0.00692693	0.00861801	0.00813019	0.00552853	0.00507324	0.00611391	0.00569114	0.0050082	0.00331712	0.00396754	0.0034472	0.00312199	0.00312199	0.00286183	0.00227645	0.00214637	0.00224393	0.00221141	0.00195125	0.001561	0.00195125	0.00201629	0.00146343	0.001561	0.00182116	0.00149596	0.00100814
	0.00699197	0.0147319	0.0160978	0.0142116	0.00972371	0.00780499	0.00689441	0.00663424	0.00705701	0.0057887	0.00549601	0.00504072	0.00539845	0.00630903	0.00543097	0.00705701	0.00611391	0.00777247	0.00809767	0.00640659	0.0057887	0.00461795	0.00429274	0.00351224	0.00409762	0.00455291	0.00315452	0.00282931	0.00273175	0.00217889	0.00263418	0.00165856	0.00217889	0.00146343	0.00165856	0.00120327	0.00126831	0.00100814	0.00113823	0.000747978	0.000682936	0.000650416	0.00120327	0.00146343	0.00123579	0.000747978	0.000910582	0.000975623	0.000910582
	0.0116099	0.0254638	0.0311224	0.0213662	0.0181466	0.0149596	0.0105367	0.00956111	0.00793507	0.0076749	0.00643911	0.00705701	0.00676432	0.00601634	0.00793507	0.00630903	0.00884565	0.00881313	0.0109595	0.00744726	0.00757734	0.0067318	0.00539845	0.00481308	0.00526837	0.0051708	0.00695945	0.00273175	0.0023415	0.00338216	0.00295939	0.00273175	0.00120327	0.00133335	0.00110571	0.00117075	0.00110571	0.000943103	0.00084554	0.000617895	0.000357729	0.000520332	0.000813019	0.000520332	0.000682936	0.000390249	0.000487812	0.000455291	0.000878061
	0.0179515	0.0631879	0.0626025	0.0517731	0.0309598	0.025106	0.0201954	0.0133986	0.0112197	0.0102115	0.0114798	0.00930094	0.00868305	0.0084554	0.00894321	0.00936598	0.00826028	0.0102766	0.0103091	0.0119676	0.00956111	0.00780499	0.00764238	0.00695945	0.00474803	0.00695945	0.00572366	0.00721961	0.00478055	0.00386997	0.00468299	0.00565862	0.00474803	0.00289435	0.00289435	0.00201629	0.0017236	0.00149596	0.00149596	0.00123579	0.00169108	0.00113823	0.000878061	0.000975623	0.00120327	0.000715457	0.000878061	0.00113823	0.00084554
	0.00442283	0.0317078	0.0662448	0.061887	0.0491389	0.0302768	0.024293	0.0178539	0.0149921	0.0124229	0.010927	0.0124229	0.0112522	0.0106343	0.0120977	0.00991884	0.0126831	0.0123254	0.014049	0.0120002	0.0141791	0.0132685	0.0123254	0.00972371	0.00773995	0.00897573	0.00770742	0.00848792	0.0105367	0.00666676	0.00643911	0.00848792	0.0111546	0.00920338	0.00461795	0.0042277	0.00279679	0.00318704	0.00393501	0.00279679	0.00198377	0.0017236	0.00208133	0.00240654	0.00279679	0.00247158	0.00253662	0.00208133	0.00221141
	0.00487812	0.0127156	0.0679684	0.117725	0.0909931	0.0644562	0.0355452	0.0340493	0.0227971	0.0177563	0.0151872	0.0124555	0.0120977	0.010244	0.011675	0.0127156	0.0100489	0.0124555	0.0121628	0.0173986	0.0115774	0.0129758	0.0116424	0.0106993	0.0100814	0.00897573	0.00855296	0.00770742	0.00787003	0.0141791	0.00640659	0.00611391	0.0082928	0.0121628	0.00917086	0.00321956	0.00331712	0.0026667	0.00354476	0.00338216	0.00247158	0.00146343	0.00253662	0.00175612	0.00237402	0.00224393	0.00188621	0.00198377	0.00191873
	0.00569114	0.0135612	0.0270898	0.126571	0.220881	0.152132	0.106538	0.0566187	0.0489763	0.0326834	0.0233174	0.0213336	0.0161953	0.0177889	0.0169433	0.0165206	0.0161628	0.0144067	0.0162279	0.0142441	0.0173986	0.0147644	0.0176263	0.0158051	0.0124229	0.0126506	0.00988632	0.0098538	0.00917086	0.0107319	0.0201629	0.00861801	0.00813019	0.00891069	0.0102766	0.00796759	0.00471551	0.00435778	0.00413014	0.00452039	0.00380493	0.00386997	0.00357729	0.00360981	0.00357729	0.00383745	0.00357729	0.0032846	0.00403258
	0.00809767	0.022732	0.0406185	0.0722612	0.43116	0.730254	0.558967	0.356558	0.169856	0.135644	0.083676	0.0482283	0.0397729	0.0238052	0.0214962	0.0183092	0.0154474	0.0147644	0.0113823	0.0139839	0.0105367	0.0152848	0.0124555	0.0154149	0.0148295	0.00978875	0.0105367	0.00780499	0.00800011	0.0067318	0.00822776	0.0120327	0.00660172	0.0057887	0.00738222	0.00803263	0.00601634	0.00315452	0.00237402	0.00227645	0.00282931	0.00237402	0.00240654	0.00276427	0.0023415	0.00208133	0.00227645	0.00224393	0.00188621
	0.0110896	0.0231873	0.0463421	0.0564561	0.101042	0.592626	0.99803	0.765734	0.53139	0.231646	0.178246	0.0979851	0.0607488	0.0441957	0.0286508	0.0254638	0.0212686	0.0201954	0.0166832	0.0123904	0.0153173	0.0115449	0.0185043	0.0157726	0.0200328	0.0166832	0.013236	0.0117725	0.00956111	0.00868305	0.00865053	0.00887817	0.0103416	0.00591878	0.00539845	0.00504072	0.00705701	0.00468299	0.00305695	0.00276427	0.00256914	0.00282931	0.00263418	0.00208133	0.00237402	0.00191873	0.00247158	0.00188621	0.00204881
	0.0057887	0.0113498	0.0181466	0.0227971	0.0244556	0.0402607	0.248036	0.416266	0.312557	0.194539	0.0949607	0.0757409	0.0511227	0.0319354	0.0286508	0.0183742	0.0162929	0.0123904	0.0135937	0.0120977	0.0106018	0.0119676	0.0113172	0.0151872	0.0138864	0.0150246	0.0128457	0.0119676	0.00991884	0.0098538	0.00900826	0.00757734	0.00676432	0.0118376	0.00465047	0.00400006	0.00357729	0.00292687	0.00247158	0.00198377	0.00256914	0.00162604	0.00221141	0.00211385	0.00214637	0.00217889	0.00217889	0.00175612	0.00211385
	0.00413014	0.0105367	0.014049	0.0158051	0.0192198	0.0202279	0.0333338	0.161206	0.294866	0.208231	0.141335	0.0677408	0.0497243	0.0353176	0.020293	0.0171059	0.0139839	0.0114148	0.0108619	0.0117725	0.00959363	0.00969119	0.011675	0.00956111	0.0133986	0.0115124	0.0142766	0.0111221	0.010244	0.00926842	0.00728465	0.00686188	0.00604886	0.00679684	0.00760986	0.00338216	0.00260166	0.00419518	0.00377241	0.00282931	0.00263418	0.00195125	0.00240654	0.0023415	0.00182116	0.00237402	0.00185368	0.00214637	0.00224393
	0.00487812	0.00956111	0.0131384	0.0153823	0.0152197	0.0212686	0.0249434	0.0368786	0.184588	0.327354	0.233011	0.149693	0.0718059	0.0659521	0.0408461	0.0243906	0.0239678	0.0145693	0.014114	0.0138213	0.0127807	0.0110896	0.00891069	0.0128782	0.0117075	0.0147644	0.0127156	0.0163254	0.0130408	0.0110896	0.00991884	0.00754482	0.00712205	0.00543097	0.00630903	0.0158701	0.00452039	0.00370737	0.00445535	0.00380493	0.00315452	0.00227645	0.00247158	0.00237402	0.00302443	0.00227645	0.00237402	0.00195125	0.00201629
	0.0048456	0.00695945	0.012488	0.0112197	0.0119676	0.0123579	0.0165206	0.0182116	0.02735	0.134961	0.229759	0.178376	0.112392	0.0526837	0.041399	0.0286833	0.018049	0.0159677	0.0114148	0.0117725	0.0110896	0.0103741	0.0107319	0.00956111	0.0108294	0.00988632	0.0160327	0.0130734	0.016488	0.014114	0.0126831	0.0114473	0.00822776	0.00718709	0.00562609	0.00549601	0.00917086	0.00354476	0.00305695	0.00357729	0.00435778	0.00354476	0.00224393	0.00279679	0.00217889	0.00217889	0.00221141	0.00224393	0.00143091
	0.00419518	0.00783751	0.0106343	0.011805	0.0115774	0.0128782	0.0135286	0.0157726	0.0150571	0.0243581	0.112457	0.199905	0.145856	0.0989607	0.0454315	0.0369436	0.0247483	0.0161953	0.0144717	0.0119026	0.010927	0.0102115	0.010244	0.00959363	0.00747978	0.0102766	0.00835784	0.0125855	0.0102115	0.0129758	0.0131059	0.00962615	0.00920338	0.00699197	0.00549601	0.0051708	0.00390249	0.0075123	0.00253662	0.00292687	0.00315452	0.00325208	0.00292687	0.00211385	0.00224393	0.00198377	0.00279679	0.00198377	0.00211385
	0.00227645	0.0120327	0.0124555	0.0128457	0.0150896	0.0127807	0.0155449	0.0136262	0.0167482	0.0175612	0.0262768	0.132295	0.224198	0.182246	0.110766	0.0538869	0.0408461	0.0288459	0.0183417	0.0159677	0.0120002	0.0121953	0.00884565	0.0100489	0.00819524	0.0082928	0.00861801	0.0104066	0.012488	0.00988632	0.0129433	0.0120652	0.00965867	0.00809767	0.00591878	0.00569114	0.00494316	0.00497568	0.00982128	0.00364233	0.00269922	0.00347972	0.00370737	0.00260166	0.00269922	0.0026667	0.00191873	0.00321956	0.00208133
	0.0082928	0.00556105	0.0236101	0.0182767	0.0189921	0.0235125	0.0186019	0.0218865	0.0230247	0.0293988	0.032163	0.0528463	0.304427	0.558122	0.383973	0.23789	0.122994	0.087676	0.0514804	0.0302768	0.0241304	0.0166832	0.0133335	0.012488	0.0126506	0.0119351	0.0100814	0.0126506	0.0122603	0.0160653	0.0133986	0.0173661	0.0146344	0.0113498	0.0104392	0.00582122	0.00591878	0.00461795	0.00543097	0.00952859	0.00354476	0.00318704	0.00308947	0.00373989	0.00230898	0.00204881	0.00204881	0.00165856	0.00269922
	0.0107969	0.0574642	0.025041	0.0795783	0.0616269	0.06257	0.0833182	0.069627	0.0758059	0.0800662	0.117075	0.130538	0.23415	1.53069	2.76719	1.7984	1.13042	0.524755	0.39451	0.243451	0.134669	0.101367	0.0585699	0.0471876	0.0381794	0.03135	0.0210409	0.0192198	0.0208458	0.0192198	0.0242605	0.01961	0.0223743	0.020358	0.0154474	0.0126831	0.00813019	0.00640659	0.00604886	0.00611391	0.01174	0.00419518	0.00354476	0.00403258	0.00400006	0.00308947	0.00263418	0.00227645	0.00227645
	0.0108619	0.0306996	0.0906679	0.0298216	0.0967818	0.0794157	0.07431	0.0988957	0.0851069	0.0926192	0.0964892	0.140034	0.143742	0.261369	1.76786	3.05676	2.11222	1.41192	0.607683	0.44199	0.271971	0.14088	0.104164	0.0693993	0.0551227	0.0403908	0.0362281	0.028098	0.0216263	0.0261142	0.0232524	0.0371713	0.0249434	0.0278378	0.0264394	0.0190572	0.014862	0.00819524	0.00839036	0.00731718	0.00676432	0.0108945	0.00474803	0.00396754	0.00429274	0.00569114	0.00520332	0.00256914	0.00211385
	0.0208133	0.0268947	0.0414315	0.0972371	0.0259516	0.0919688	0.0785052	0.0724238	0.0909281	0.0782775	0.0754482	0.0934647	0.142734	0.131091	0.255028	1.69128	2.71796	2.14006	1.29104	0.578545	0.428039	0.270443	0.137498	0.112132	0.0672204	0.0611391	0.0428949	0.0421795	0.0341793	0.0274475	0.0337891	0.0299842	0.0424071	0.0324883	0.0367485	0.0330736	0.0200328	0.0202604	0.0118376	0.0111871	0.00943103	0.0111221	0.020358	0.00689441	0.00530089	0.00533341	0.0051708	0.00429274	0.00289435
	0.0175287	0.0404884	0.03135	0.039838	0.0946355	0.0227645	0.0879687	0.0689115	0.0617244	0.0787328	0.0708953	0.0724238	0.0809767	0.115156	0.123774	0.205759	1.27186	2.23297	1.61183	1.05533	0.532072	0.370607	0.233369	0.129465	0.109953	0.0739522	0.072814	0.0611391	0.0548626	0.0499519	0.0437404	0.0560008	0.0467974	0.0687489	0.0504072	0.059513	0.0560333	0.0403583	0.0321305	0.0228296	0.021106	0.018732	0.0173336	0.0220166	0.0103741	0.00887817	0.00884565	0.010179	0.00712205
	0.0123904	0.0381144	0.0542772	0.0384396	0.0401306	0.0961639	0.0241955	0.0895297	0.0753506	0.065757	0.0828304	0.0742775	0.0825377	0.0804889	0.118928	0.127839	0.198669	1.12363	2.02569	1.49752	1.01465	0.491129	0.357111	0.221629	0.138604	0.115059	0.0843589	0.0752206	0.0624724	0.0721636	0.0615618	0.0487161	0.0624074	0.060326	0.0850093	0.0662123	0.0773344	0.063448	0.0491389	0.0384396	0.0287809	0.0293663	0.0243581	0.0227645	0.0191547	0.011805	0.0111546	0.00995136	0.0131709
	0.0112847	0.0258215	0.0408786	0.0440331	0.0262768	0.0280654	0.0699847	0.0149596	0.0627326	0.0502446	0.0460819	0.0527487	0.0488137	0.0510576	0.0518706	0.0727815	0.0766515	0.114668	0.641928	1.16685	0.935135	0.604561	0.328557	0.258475	0.156523	0.10927	0.0913183	0.0731717	0.0593179	0.057952	0.0623423	0.0561634	0.0495291	0.0584398	0.0544073	0.0791881	0.0865703	0.11779	0.0653017	0.0579195	0.0418542	0.0294313	0.0280004	0.0258865	0.0248459	0.0197401	0.0138864	0.0106668	0.0106993
	0.0111546	0.0203905	0.0298216	0.0393176	0.0347322	0.0230247	0.0259191	0.0614318	0.0129758	0.0512527	0.0419193	0.0359029	0.0433502	0.0405859	0.0458218	0.0448462	0.0577569	0.0643586	0.0857573	0.498836	0.915395	0.707717	0.502674	0.248914	0.229824	0.146571	0.0938875	0.076684	0.0603586	0.0533666	0.0526511	0.0510901	0.0518706	0.0438055	0.0506349	0.0498869	0.0669603	0.0588626	0.0733018	0.0549276	0.0506349	0.0412689	0.0322606	0.0271874	0.0285858	0.0268622	0.0232198	0.0136262	0.0138864
	0.00969119	0.0220816	0.0263744	0.029659	0.032098	0.0286833	0.0187645	0.0238377	0.0557406	0.0117725	0.0433502	0.0357729	0.0306996	0.0350899	0.0338867	0.0372038	0.0362607	0.0471876	0.0442608	0.0700172	0.369631	0.677668	0.522479	0.373013	0.196165	0.176653	0.114115	0.0730742	0.0655619	0.0544073	0.0513828	0.0468299	0.0476429	0.047773	0.0425372	0.0480007	0.0443258	0.0593179	0.0481633	0.0576919	0.0519032	0.0522934	0.0389924	0.0326509	0.0286833	0.0238377	0.0223418	0.0307972	0.0122603
	0.00839036	0.021854	0.029724	0.0319354	0.025106	0.0338867	0.0315126	0.0176913	0.0181466	0.0515129	0.0108294	0.0432526	0.0349598	0.0268296	0.0368786	0.0312199	0.0327484	0.0378217	0.043773	0.0421795	0.0664074	0.338184	0.60661	0.484495	0.371257	0.194734	0.200523	0.123839	0.0922614	0.0888143	0.0676107	0.0779523	0.061757	0.0626675	0.0575943	0.0512853	0.0701148	0.0659521	0.0793182	0.0637082	0.0862776	0.0795133	0.0580171	0.0561959	0.0396428	0.0354476	0.0269597	0.0330736	0.0566187
	0.00816272	0.0183417	0.0275776	0.0322606	0.0254963	0.0272199	0.0331387	0.030472	0.0170734	0.0200653	0.049334	0.00939851	0.0423095	0.0345371	0.029789	0.0343419	0.0293012	0.0323257	0.0333338	0.0402932	0.0363257	0.0498544	0.227548	0.425242	0.404786	0.321728	0.178474	0.197856	0.133563	0.0959038	0.107156	0.0800336	0.0919037	0.0732368	0.0772369	0.0636757	0.0614643	0.0787978	0.0736596	0.0948306	0.079058	0.1014	0.0933021	0.0685213	0.0720335	0.0553504	0.0420168	0.0365208	0.0426673
	0.00787003	0.0183417	0.0268622	0.0277077	0.029789	0.0236426	0.0258865	0.0310248	0.0260491	0.0171385	0.0178214	0.044586	0.00897573	0.0360655	0.0299191	0.0303419	0.0321956	0.0269922	0.0326834	0.0276427	0.0340167	0.0330086	0.0434152	0.201629	0.401697	0.34446	0.284329	0.145986	0.164555	0.114831	0.0832207	0.0894321	0.0606838	0.0780499	0.0657245	0.0664399	0.0487161	0.0438705	0.0667977	0.0569114	0.0816272	0.0699197	0.0848792	0.0786678	0.0578219	0.0639033	0.0426673	0.0315777	0.0298216
	0.00695945	0.0160327	0.0230898	0.0229922	0.025041	0.0217889	0.0218865	0.0247483	0.0256264	0.0208133	0.0135937	0.0148295	0.0349273	0.00715457	0.032911	0.0241955	0.0236751	0.0304394	0.0230572	0.0220166	0.0197726	0.0237402	0.0229922	0.0322931	0.143579	0.231971	0.25506	0.206767	0.113465	0.0911557	0.0793507	0.0568463	0.0553829	0.0441307	0.0442283	0.0341468	0.0578219	0.0383095	0.0307647	0.0356753	0.0352525	0.0483259	0.0520007	0.0695619	0.0484885	0.038407	0.0343745	0.0284882	0.0237402
[truncated: 73 more rows]
[truncated: 17 more columns]

## Sheet: Figure 1c right
Figure 1c right One-dimensional metagene plots are shown at start codons.
[truncated: 94 more rows]

## Sheet: Figure 2a
Figure 2a Average 40S ribosome footprint occupancy at start codons for cells lacking RPL11B. Footprints of 26-45 nt plotted by 5’ ends.
[truncated: 114 more rows]

[truncated: 42 more sheets: Figure 2b, Figure 2c, Figure 2d, Figure 3a, Figure 3b, Figure 4a, Figure 4b, Figure 4c left, Figure 4c middle, Figure 4c right, Figure 5a, Figure 5b, Figure 5c, Figure 5d, Figure 5e, Figure 5f, Figure 6a, Figure 6b, Figure 6c, Figure 6d …]
